# Supplementary material for: Synchrotron µ-XRF mapping analysis of trace elements in in-situ cultured Japanese red coral, Corallium japonicum
Source: PeerJ. 2022 Aug 23;10:e13931. doi: 10.7717/peerj.13931 (PMC9415360; doi:10.7717/peerj.13931)
Supplement: Supplemental Information 1 [file peerj-10-13931-s001.dat]

Horizontal	Vertical	Mg	P	S
2.4	0.96	1382	109	312
2.384	0.96	1328	103	270
2.368	0.96	1333	99	284
2.352	0.96	1307	98	286
2.336	0.96	1271	114	280
2.32	0.96	1278	113	307
2.304	0.96	1278	113	307
2.288	0.96	1232	139	283
2.272	0.96	1059	119	266
2.256	0.96	947	103	310
2.24	0.96	747	114	305
2.224	0.96	587	91	302
2.208	0.96	484	102	340
2.192	0.96	417	100	315
2.176	0.96	404	101	345
2.16	0.96	316	110	318
2.144	0.96	288	118	349
2.128	0.96	278	104	326
2.112	0.96	290	104	332
2.096	0.96	250	100	330
2.08	0.96	229	95	347
2.064	0.96	219	110	378
2.048	0.96	229	98	369
2.032	0.96	242	107	420
2.016	0.96	222	129	518
2	0.96	222	117	662
1.984	0.96	232	108	631
1.968	0.96	261	125	503
1.952	0.96	233	109	490
1.936	0.96	232	109	542
1.92	0.96	237	124	703
1.904	0.96	256	126	689
1.888	0.96	314	113	684
1.872	0.96	588	165	989
1.856	0.96	1322	260	2093
1.84	0.96	1414	200	2314
1.824	0.96	1266	194	2066
1.808	0.96	1205	206	2013
1.792	0.96	1293	165	1992
1.776	0.96	1157	156	2031
1.76	0.96	1252	183	2118
1.744	0.96	1231	160	1990
1.728	0.96	1260	144	2090
1.712	0.96	1320	193	2046
1.696	0.96	1331	160	2140
1.68	0.96	1317	177	2190
1.664	0.96	1391	187	2102
1.648	0.96	1392	184	2136
1.632	0.96	1323	170	2057
1.616	0.96	1343	182	2071
1.6	0.96	1305	172	2090
1.584	0.96	1373	188	2136
1.568	0.96	1315	163	2141
1.552	0.96	1321	225	2187
1.536	0.96	1340	180	2202
1.52	0.96	1311	151	2130
1.504	0.96	1407	175	2098
1.488	0.96	1439	167	2158
1.472	0.96	1377	165	2270
1.456	0.96	1381	156	2170
1.44	0.96	1346	159	2132
1.424	0.96	1396	185	2067
1.408	0.96	1406	158	2095
1.392	0.96	1392	179	2224
1.376	0.96	1364	197	2189
1.36	0.96	1263	176	2219
1.344	0.96	1369	188	2200
1.328	0.96	1411	160	2098
1.312	0.96	1344	146	2078
1.296	0.96	1338	158	2073
1.28	0.96	1319	155	2170
1.264	0.96	1322	185	2061
1.248	0.96	1397	136	2114
1.232	0.96	1309	151	2043
1.216	0.96	1249	161	2014
1.2	0.96	1273	132	2180
1.184	0.96	1411	154	2173
1.168	0.96	1367	167	2110
1.152	0.96	1375	136	2225
1.136	0.96	1379	164	2071
1.12	0.96	1396	154	2140
1.104	0.96	1400	176	2170
1.088	0.96	1400	204	2218
1.072	0.96	1348	188	2230
1.056	0.96	1288	190	2220
1.04	0.96	1291	165	2156
1.024	0.96	1355	168	2156
1.008	0.96	1358	170	2049
0.992	0.96	1285	166	2135
0.976	0.96	1391	169	2068
0.96	0.96	1370	171	2057
0.944	0.96	1393	166	2101
0.928	0.96	1414	145	2084
0.912	0.96	1373	151	2057
0.896	0.96	1377	140	2118
0.88	0.96	1390	171	2158
0.864	0.96	1392	148	2091
0.848	0.96	1313	162	2115
0.832	0.96	1439	167	2149
0.816	0.96	1277	141	2161
0.8	0.96	1343	172	2207
0.784	0.96	1321	189	2266
0.768	0.96	1430	182	2290
0.752	0.96	1442	184	2208
0.736	0.96	1400	183	2133
0.72	0.96	1336	172	2186
0.704	0.96	1377	189	2194
0.688	0.96	1401	156	2247
0.672	0.96	1310	201	2270
0.656	0.96	1433	158	2159
0.64	0.96	1397	159	2132
0.624	0.96	1373	173	2192
0.608	0.96	1322	175	2275
2.4	0.928	1305	110	259
2.384	0.928	1369	102	294
2.368	0.928	1288	105	291
2.352	0.928	1298	85	294
2.336	0.928	1333	110	271
2.32	0.928	1277	117	321
2.304	0.928	1147	100	308
2.288	0.928	969	88	307
2.272	0.928	884	116	321
2.256	0.928	708	103	294
2.24	0.928	588	103	281
2.224	0.928	493	89	319
2.208	0.928	438	112	325
2.192	0.928	404	100	379
2.176	0.928	302	118	588
2.16	0.928	327	114	434
2.144	0.928	235	117	351
2.128	0.928	246	104	330
2.112	0.928	253	103	367
2.096	0.928	233	93	363
2.08	0.928	240	105	363
2.064	0.928	220	115	399
2.048	0.928	239	96	419
2.032	0.928	216	107	403
2.016	0.928	216	121	394
2	0.928	238	103	466
1.984	0.928	245	92	456
1.968	0.928	218	87	430
1.952	0.928	247	119	506
1.936	0.928	253	150	615
1.92	0.928	278	119	640
1.904	0.928	300	146	700
1.888	0.928	480	124	1076
1.872	0.928	1035	210	2085
1.856	0.928	1455	249	2597
1.84	0.928	1250	190	2216
1.824	0.928	1233	168	2117
1.808	0.928	1230	153	1911
1.792	0.928	1248	182	1942
1.776	0.928	1173	184	1911
1.76	0.928	1200	159	1980
1.744	0.928	1217	141	2067
1.728	0.928	1272	142	1993
1.712	0.928	1325	174	2084
1.696	0.928	1298	153	2176
1.68	0.928	1353	149	2119
1.664	0.928	1315	161	2143
1.648	0.928	1342	179	2240
1.632	0.928	1287	164	2073
1.616	0.928	1312	136	2214
1.6	0.928	1334	167	2182
1.584	0.928	1299	140	2029
1.568	0.928	1322	161	2087
1.552	0.928	1386	167	2144
1.536	0.928	1353	168	2185
1.52	0.928	1394	171	2132
1.504	0.928	1342	158	2229
1.488	0.928	1278	176	2173
1.472	0.928	1333	161	2196
1.456	0.928	1380	177	2230
1.44	0.928	1313	145	2125
1.424	0.928	1358	154	2145
1.408	0.928	1344	170	2234
1.392	0.928	1354	165	2227
1.376	0.928	1347	186	2246
1.36	0.928	1357	165	2224
1.344	0.928	1364	156	1988
1.328	0.928	1395	167	2101
1.312	0.928	1364	177	2167
1.296	0.928	1285	162	2111
1.28	0.928	1314	143	2064
1.264	0.928	1282	133	2052
1.248	0.928	1400	161	2119
1.232	0.928	1364	171	2049
1.216	0.928	1416	178	2148
1.2	0.928	1354	162	2192
1.184	0.928	1277	174	2127
1.168	0.928	1369	170	2136
1.152	0.928	1351	183	2198
1.136	0.928	1345	196	2226
1.12	0.928	1318	192	2189
1.104	0.928	1373	165	2255
1.088	0.928	1315	183	2232
1.072	0.928	1427	191	2200
1.056	0.928	1256	164	2193
1.04	0.928	1312	155	2057
1.024	0.928	1302	145	2130
1.008	0.928	1313	184	2189
0.992	0.928	1378	168	2153
0.976	0.928	1345	156	2062
0.96	0.928	1349	165	2095
0.944	0.928	1375	134	2136
0.928	0.928	1345	157	2095
0.912	0.928	1471	143	2156
0.896	0.928	1399	153	2102
0.88	0.928	1295	156	2098
0.864	0.928	1364	177	2044
0.848	0.928	1328	180	2157
0.832	0.928	1342	199	2178
0.816	0.928	1336	146	2203
0.8	0.928	1357	198	2234
0.784	0.928	1382	184	2192
0.768	0.928	1455	153	2144
0.752	0.928	1350	183	2165
0.736	0.928	1354	180	2296
0.72	0.928	1435	164	2239
0.704	0.928	1350	173	2187
0.688	0.928	1293	157	2110
0.672	0.928	1470	171	2114
0.656	0.928	1414	182	2169
0.64	0.928	1395	171	2168
0.624	0.928	1387	187	2123
0.608	0.928	1443	188	2196
2.4	0.896	1290	109	294
2.384	0.896	1290	114	330
2.368	0.896	1334	104	273
2.352	0.896	1250	108	299
2.336	0.896	1279	110	302
2.32	0.896	1242	106	301
2.304	0.896	1176	97	268
2.288	0.896	961	109	315
2.272	0.896	776	119	304
2.256	0.896	677	82	316
2.24	0.896	543	93	322
2.224	0.896	500	105	309
2.208	0.896	350	95	341
2.192	0.896	354	101	351
2.176	0.896	285	112	322
2.16	0.896	260	105	303
2.144	0.896	240	120	359
2.128	0.896	227	96	467
2.112	0.896	224	107	423
2.096	0.896	218	107	373
2.08	0.896	204	102	351
2.064	0.896	206	101	367
2.048	0.896	211	90	382
2.032	0.896	217	116	410
2.016	0.896	222	119	428
2	0.896	212	122	431
1.984	0.896	210	93	457
1.968	0.896	249	114	461
1.952	0.896	245	133	533
1.936	0.896	248	107	549
1.92	0.896	259	124	606
1.904	0.896	363	121	791
1.888	0.896	679	155	1307
1.872	0.896	1300	200	2200
1.856	0.896	1267	199	2134
1.84	0.896	1302	181	2015
1.824	0.896	1208	171	2045
1.808	0.896	1200	191	2050
1.792	0.896	1216	139	2000
1.776	0.896	1256	153	2080
1.76	0.896	1264	172	2043
1.744	0.896	1308	137	2052
1.728	0.896	1364	171	2191
1.712	0.896	1320	153	2113
1.696	0.896	1380	176	2119
1.68	0.896	1405	158	2105
1.664	0.896	1377	155	2070
1.648	0.896	1303	153	2172
1.632	0.896	1277	160	2155
1.616	0.896	1314	161	2113
1.6	0.896	1357	158	2136
1.584	0.896	1318	167	2192
1.568	0.896	1281	154	2096
1.552	0.896	1357	173	2142
1.536	0.896	1357	172	2145
1.52	0.896	1360	185	2187
1.504	0.896	1349	155	2104
1.488	0.896	1388	169	2190
1.472	0.896	1389	137	2102
1.456	0.896	1368	152	1933
1.44	0.896	1358	166	2230
1.424	0.896	1315	153	2149
1.408	0.896	1371	158	2188
1.392	0.896	1347	192	2265
1.376	0.896	1324	178	2144
1.36	0.896	1288	165	2085
1.344	0.896	1318	174	2057
1.328	0.896	1381	162	2120
1.312	0.896	1428	151	2012
1.296	0.896	1402	165	2023
1.28	0.896	1431	153	2109
1.264	0.896	1361	186	2115
1.248	0.896	1347	170	2113
1.232	0.896	1286	181	2142
1.216	0.896	1360	179	2219
1.2	0.896	1323	176	2225
1.184	0.896	1344	183	2179
1.168	0.896	1306	179	2248
1.152	0.896	1376	156	2094
1.136	0.896	1371	188	2208
1.12	0.896	1381	161	2183
1.104	0.896	1323	178	2140
1.088	0.896	1351	178	2163
1.072	0.896	1291	182	2113
1.056	0.896	1347	172	2144
1.04	0.896	1333	122	2105
1.024	0.896	1386	150	2205
1.008	0.896	1330	165	2151
0.992	0.896	1327	173	2086
0.976	0.896	1427	169	2027
0.96	0.896	1388	144	2195
0.944	0.896	1344	152	2012
0.928	0.896	1473	139	2087
0.912	0.896	1424	171	2106
0.896	0.896	1404	157	2029
0.88	0.896	1380	158	2073
0.864	0.896	1335	173	2142
0.848	0.896	1323	165	2177
0.832	0.896	1291	168	2171
0.816	0.896	1357	167	2309
0.8	0.896	1396	189	2148
0.784	0.896	1366	170	2107
0.768	0.896	1307	182	2245
0.752	0.896	1357	195	2267
0.736	0.896	1312	165	2112
0.72	0.896	1397	170	2169
0.704	0.896	1386	182	2034
0.688	0.896	1336	174	2266
0.672	0.896	1341	209	2202
0.656	0.896	1434	177	2119
0.64	0.896	1356	191	2152
0.624	0.896	1360	231	2133
0.608	0.896	1425	225	2260
2.4	0.864	1337	106	270
2.384	0.864	1273	112	273
2.368	0.864	1294	99	307
2.352	0.864	1298	126	311
2.336	0.864	1299	110	296
2.32	0.864	1241	110	305
2.304	0.864	1073	106	300
2.288	0.864	822	125	345
2.272	0.864	651	99	285
2.256	0.864	552	121	321
2.24	0.864	444	112	302
2.224	0.864	386	108	305
2.208	0.864	343	101	340
2.192	0.864	307	92	297
2.176	0.864	278	103	418
2.16	0.864	247	113	435
2.144	0.864	225	102	350
2.128	0.864	231	81	355
2.112	0.864	220	106	369
2.096	0.864	193	87	329
2.08	0.864	175	103	386
2.064	0.864	202	108	436
2.048	0.864	208	129	403
2.032	0.864	207	114	387
2.016	0.864	209	102	436
2	0.864	184	127	460
1.984	0.864	204	103	460
1.968	0.864	214	116	485
1.952	0.864	239	109	548
1.936	0.864	256	127	567
1.92	0.864	296	114	640
1.904	0.864	450	153	1203
1.888	0.864	989	252	2422
1.872	0.864	1319	203	2410
1.856	0.864	1311	167	2156
1.84	0.864	1201	189	2044
1.824	0.864	1135	173	1991
1.808	0.864	1247	144	1906
1.792	0.864	1191	160	2110
1.776	0.864	1256	161	2006
1.76	0.864	1287	148	2009
1.744	0.864	1362	155	2017
1.728	0.864	1301	168	2118
1.712	0.864	1318	190	2092
1.696	0.864	1351	168	2099
1.68	0.864	1293	146	2123
1.664	0.864	1250	143	2183
1.648	0.864	1298	172	2077
1.632	0.864	1342	171	2121
1.616	0.864	1324	156	2073
1.6	0.864	1302	154	2093
1.584	0.864	1335	188	2214
1.568	0.864	1335	173	2209
1.552	0.864	1395	163	2164
1.536	0.864	1312	188	2098
1.52	0.864	1348	155	2100
1.504	0.864	1423	162	2074
1.488	0.864	1401	149	2026
1.472	0.864	1292	171	2021
1.456	0.864	1241	167	2108
1.44	0.864	1295	164	2148
1.424	0.864	1346	162	2186
1.408	0.864	1363	175	2155
1.392	0.864	1335	174	2168
1.376	0.864	1447	159	2133
1.36	0.864	1414	189	2132
1.344	0.864	1315	151	2004
1.328	0.864	1351	150	2149
1.312	0.864	1331	155	2099
1.296	0.864	1351	191	2137
1.28	0.864	1366	187	2189
1.264	0.864	1336	173	2218
1.248	0.864	1300	175	2173
1.232	0.864	1384	198	2185
1.216	0.864	1370	166	2235
1.2	0.864	1342	175	2183
1.184	0.864	1343	180	2225
1.168	0.864	1322	161	2111
1.152	0.864	1390	176	2209
1.136	0.864	1255	165	2088
1.12	0.864	1253	168	2045
1.104	0.864	1301	163	2155
1.088	0.864	1333	168	2068
1.072	0.864	1324	179	2015
1.056	0.864	1392	167	2027
1.04	0.864	1308	165	2045
1.024	0.864	1340	172	2078
1.008	0.864	1333	185	2102
0.992	0.864	1404	156	2077
0.976	0.864	1362	154	2093
0.96	0.864	1316	174	2047
0.944	0.864	1353	163	2099
0.928	0.864	1356	136	2076
0.912	0.864	1308	133	2064
0.896	0.864	1399	159	2166
0.88	0.864	1323	150	2126
0.864	0.864	1360	162	2126
0.848	0.864	1311	197	2059
0.832	0.864	1345	154	2165
0.816	0.864	1318	182	2222
0.8	0.864	1369	166	2177
0.784	0.864	1394	174	2191
0.768	0.864	1379	161	2189
0.752	0.864	1293	162	2089
0.736	0.864	1309	188	2193
0.72	0.864	1335	190	2075
0.704	0.864	1398	192	2159
0.688	0.864	1358	197	2236
0.672	0.864	1344	197	2228
0.656	0.864	1441	226	2143
0.64	0.864	1345	227	2271
0.624	0.864	1328	236	2227
0.608	0.864	1284	210	2383
2.4	0.832	1279	118	303
2.384	0.832	1233	92	309
2.368	0.832	1225	111	290
2.352	0.832	1306	111	289
2.336	0.832	1113	86	277
2.32	0.832	1075	113	301
2.304	0.832	838	109	312
2.288	0.832	689	110	290
2.272	0.832	535	104	308
2.256	0.832	435	103	326
2.24	0.832	343	80	284
2.224	0.832	330	94	321
2.208	0.832	293	90	327
2.192	0.832	290	101	310
2.176	0.832	268	105	321
2.16	0.832	203	108	341
2.144	0.832	232	112	339
2.128	0.832	223	92	350
2.112	0.832	211	111	383
2.096	0.832	205	95	353
2.08	0.832	181	99	341
2.064	0.832	225	97	393
2.048	0.832	217	94	369
2.032	0.832	200	95	409
2.016	0.832	206	93	413
2	0.832	201	92	457
1.984	0.832	245	118	541
1.968	0.832	233	112	581
1.952	0.832	273	112	690
1.936	0.832	257	131	673
1.92	0.832	322	122	672
1.904	0.832	612	138	1191
1.888	0.832	1168	217	1995
1.872	0.832	1227	181	2235
1.856	0.832	1237	180	2049
1.84	0.832	1110	163	1922
1.824	0.832	1144	148	1919
1.808	0.832	1154	178	2009
1.792	0.832	1270	152	1980
1.776	0.832	1224	164	2144
1.76	0.832	1249	156	2095
1.744	0.832	1259	172	2023
1.728	0.832	1342	166	2000
1.712	0.832	1257	185	2044
1.696	0.832	1292	173	2131
1.68	0.832	1293	156	2100
1.664	0.832	1321	155	2014
1.648	0.832	1274	179	2055
1.632	0.832	1240	189	2055
1.616	0.832	1238	155	2060
1.6	0.832	1323	165	2118
1.584	0.832	1329	168	2087
1.568	0.832	1431	181	2052
1.552	0.832	1329	168	2122
1.536	0.832	1374	185	2222
1.52	0.832	1368	165	2164
1.504	0.832	1310	167	2141
1.488	0.832	1322	178	2178
1.472	0.832	1316	183	2212
1.456	0.832	1381	165	2204
1.44	0.832	1350	163	2091
1.424	0.832	1352	167	2216
1.408	0.832	1359	175	2106
1.392	0.832	1414	170	2155
1.376	0.832	1408	183	2155
1.36	0.832	1320	188	2181
1.344	0.832	1360	141	2105
1.328	0.832	1313	169	2155
1.312	0.832	1413	159	2181
1.296	0.832	1324	179	2227
1.28	0.832	1332	172	2182
1.264	0.832	1223	193	2280
1.248	0.832	1285	165	2108
1.232	0.832	1384	172	2154
1.216	0.832	1283	187	2101
1.2	0.832	1399	166	2120
1.184	0.832	1295	155	2106
1.168	0.832	1335	134	2090
1.152	0.832	1431	169	2085
1.136	0.832	1346	166	2003
1.12	0.832	1334	144	2000
1.104	0.832	1431	172	1931
1.088	0.832	1318	145	2060
1.072	0.832	1408	149	2037
1.056	0.832	1401	158	2100
1.04	0.832	1310	164	2096
1.024	0.832	1347	170	2113
1.008	0.832	1364	153	2001
0.992	0.832	1359	158	2176
0.976	0.832	1475	175	2090
0.96	0.832	1395	163	2060
0.944	0.832	1386	176	2029
0.928	0.832	1323	166	2051
0.912	0.832	1337	140	2083
0.896	0.832	1363	157	2104
0.88	0.832	1311	163	2086
0.864	0.832	1350	177	2100
0.848	0.832	1398	174	2110
0.832	0.832	1402	184	2231
0.816	0.832	1347	181	2177
0.8	0.832	1365	160	2185
0.784	0.832	1440	185	2108
0.768	0.832	1332	160	2072
0.752	0.832	1350	160	2118
0.736	0.832	1404	163	2185
0.72	0.832	1426	185	2256
0.704	0.832	1342	207	2116
0.688	0.832	1453	197	2199
0.672	0.832	1405	183	2245
0.656	0.832	1466	196	2251
0.64	0.832	1342	184	2314
0.624	0.832	1351	185	2216
0.608	0.832	1449	173	2165
2.4	0.8	1283	125	277
2.384	0.8	1293	97	294
2.368	0.8	1137	115	285
2.352	0.8	1050	104	310
2.336	0.8	831	92	321
2.32	0.8	776	109	318
2.304	0.8	579	110	325
2.288	0.8	525	87	280
2.272	0.8	444	105	324
2.256	0.8	399	95	315
2.24	0.8	353	116	320
2.224	0.8	291	99	292
2.208	0.8	291	99	292
2.192	0.8	282	88	312
2.176	0.8	217	100	331
2.16	0.8	231	90	349
2.144	0.8	237	89	331
2.128	0.8	203	101	336
2.112	0.8	184	87	340
2.096	0.8	175	84	343
2.08	0.8	200	108	383
2.064	0.8	198	102	395
2.048	0.8	205	109	428
2.032	0.8	200	108	411
2.016	0.8	218	110	425
2	0.8	219	112	475
1.984	0.8	229	108	482
1.968	0.8	263	118	521
1.952	0.8	263	115	610
1.936	0.8	309	122	747
1.92	0.8	463	184	1193
1.904	0.8	1093	195	1860
1.888	0.8	1252	184	2064
1.872	0.8	1166	216	2034
1.856	0.8	1206	160	1999
1.84	0.8	1161	140	1854
1.824	0.8	1167	164	1930
1.808	0.8	1244	166	2036
1.792	0.8	1306	154	2057
1.776	0.8	1299	168	2122
1.76	0.8	1302	162	2084
1.744	0.8	1345	191	2079
1.728	0.8	1267	163	2032
1.712	0.8	1355	163	2136
1.696	0.8	1318	172	2112
1.68	0.8	1308	179	2071
1.664	0.8	1219	158	2114
1.648	0.8	1278	183	2112
1.632	0.8	1291	163	2078
1.616	0.8	1301	166	2161
1.6	0.8	1328	164	2116
1.584	0.8	1402	189	2163
1.568	0.8	1380	158	2256
1.552	0.8	1357	161	2156
1.536	0.8	1307	147	2114
1.52	0.8	1322	169	2080
1.504	0.8	1350	146	2117
1.488	0.8	1375	137	2211
1.472	0.8	1316	154	2172
1.456	0.8	1439	170	2125
1.44	0.8	1409	171	2104
1.424	0.8	1355	155	2091
1.408	0.8	1326	149	2074
1.392	0.8	1330	166	2087
1.376	0.8	1392	171	2127
1.36	0.8	1345	158	2179
1.344	0.8	1299	164	2149
1.328	0.8	1364	152	2207
1.312	0.8	1443	173	2193
1.296	0.8	1368	192	2213
1.28	0.8	1288	164	2142
1.264	0.8	1389	175	2205
1.248	0.8	1403	187	2211
1.232	0.8	1331	156	2282
1.216	0.8	1345	197	2070
1.2	0.8	1321	163	2153
1.184	0.8	1347	163	2079
1.168	0.8	1277	132	2022
1.152	0.8	1304	129	1985
1.136	0.8	1362	152	2028
1.12	0.8	1337	159	2089
1.104	0.8	1361	178	2037
1.088	0.8	1327	161	2046
1.072	0.8	1361	150	2198
1.056	0.8	1368	158	2006
1.04	0.8	1395	183	1992
1.024	0.8	1365	184	2002
1.008	0.8	1358	158	2009
0.992	0.8	1309	174	2139
0.976	0.8	1430	153	2129
0.96	0.8	1404	143	2159
0.944	0.8	1369	173	2036
0.928	0.8	1379	153	2104
0.912	0.8	1345	168	2105
0.896	0.8	1439	176	2164
0.88	0.8	1392	171	2134
0.864	0.8	1354	171	2196
0.848	0.8	1405	180	2222
0.832	0.8	1454	182	2164
0.816	0.8	1405	175	2192
0.8	0.8	1361	194	2202
0.784	0.8	1414	157	2194
0.768	0.8	1362	179	2122
0.752	0.8	1487	173	2187
0.736	0.8	1398	187	2169
0.72	0.8	1407	175	2189
0.704	0.8	1321	193	2153
0.688	0.8	1413	168	2190
0.672	0.8	1437	173	2237
0.656	0.8	1414	200	2347
0.64	0.8	1291	212	2272
0.624	0.8	1373	188	2367
0.608	0.8	1358	178	2209
2.4	0.768	1147	111	281
2.384	0.768	1021	102	296
2.368	0.768	928	108	322
2.352	0.768	827	105	290
2.336	0.768	752	104	314
2.32	0.768	616	102	304
2.304	0.768	471	94	301
2.288	0.768	430	92	291
2.272	0.768	362	86	333
2.256	0.768	341	91	301
2.24	0.768	293	106	277
2.224	0.768	262	91	331
2.208	0.768	277	111	334
2.192	0.768	217	114	345
2.176	0.768	206	102	370
2.16	0.768	183	90	365
2.144	0.768	173	90	335
2.128	0.768	192	100	344
2.112	0.768	182	116	365
2.096	0.768	172	112	391
2.08	0.768	202	106	417
2.064	0.768	200	116	476
2.048	0.768	176	133	433
2.032	0.768	200	115	452
2.016	0.768	229	105	473
2	0.768	217	114	519
1.984	0.768	239	112	540
1.968	0.768	273	110	542
1.952	0.768	345	135	593
1.936	0.768	595	160	991
1.92	0.768	1262	203	2018
1.904	0.768	1225	208	2164
1.888	0.768	1120	179	2016
1.872	0.768	1117	176	2006
1.856	0.768	1197	158	2020
1.84	0.768	1180	158	1917
1.824	0.768	1273	166	2031
1.808	0.768	1185	154	2065
1.792	0.768	1269	164	2139
1.776	0.768	1298	170	2057
1.76	0.768	1389	144	2099
1.744	0.768	1297	179	2050
1.728	0.768	1219	136	2010
1.712	0.768	1241	179	2038
1.696	0.768	1196	140	2088
1.68	0.768	1344	166	2101
1.664	0.768	1301	152	2042
1.648	0.768	1284	187	2132
1.632	0.768	1337	167	2213
1.616	0.768	1379	174	2221
1.6	0.768	1443	205	2112
1.584	0.768	1366	202	2156
1.568	0.768	1402	163	2168
1.552	0.768	1345	162	2165
1.536	0.768	1335	181	2136
1.52	0.768	1411	156	2221
1.504	0.768	1291	190	2206
1.488	0.768	1410	181	2024
1.472	0.768	1348	168	2107
1.456	0.768	1297	176	2126
1.44	0.768	1301	156	2036
1.424	0.768	1357	141	2207
1.408	0.768	1355	143	2097
1.392	0.768	1387	169	2146
1.376	0.768	1359	161	2154
1.36	0.768	1353	155	2174
1.344	0.768	1318	174	2117
1.328	0.768	1359	179	2227
1.312	0.768	1405	180	2158
1.296	0.768	1395	168	2187
1.28	0.768	1307	188	2270
1.264	0.768	1333	210	2121
1.248	0.768	1410	153	2136
1.232	0.768	1369	159	2189
1.216	0.768	1337	149	2127
1.2	0.768	1367	156	2038
1.184	0.768	1319	176	2088
1.168	0.768	1350	168	2074
1.152	0.768	1302	162	2079
1.136	0.768	1296	153	2035
1.12	0.768	1329	146	2016
1.104	0.768	1263	139	2088
1.088	0.768	1346	154	2124
1.072	0.768	1374	139	2074
1.056	0.768	1376	156	1999
1.04	0.768	1412	177	2138
1.024	0.768	1379	177	2128
1.008	0.768	1366	152	2124
0.992	0.768	1391	175	2160
0.976	0.768	1343	134	2144
0.96	0.768	1359	161	2134
0.944	0.768	1350	150	2070
0.928	0.768	1290	167	2111
0.912	0.768	1336	157	2069
0.896	0.768	1386	169	2151
0.88	0.768	1384	170	2183
0.864	0.768	1411	192	2118
0.848	0.768	1442	169	2124
0.832	0.768	1394	200	2245
0.816	0.768	1398	169	2229
0.8	0.768	1429	157	2124
0.784	0.768	1335	163	2215
0.768	0.768	1376	161	2150
0.752	0.768	1437	183	2077
0.736	0.768	1414	166	2126
0.72	0.768	1427	188	2285
0.704	0.768	1346	161	2228
0.688	0.768	1325	182	2160
0.672	0.768	1354	218	2276
0.656	0.768	1367	207	2242
0.64	0.768	1293	207	2381
0.624	0.768	1329	161	2248
0.608	0.768	1333	173	2268
2.4	0.736	948	100	305
2.384	0.736	881	101	271
2.368	0.736	716	111	325
2.352	0.736	635	108	285
2.336	0.736	565	99	316
2.32	0.736	433	113	308
2.304	0.736	411	101	301
2.288	0.736	353	104	284
2.272	0.736	289	110	310
2.256	0.736	291	109	360
2.24	0.736	256	97	329
2.224	0.736	243	87	338
2.208	0.736	218	94	318
2.192	0.736	251	107	337
2.176	0.736	191	105	325
2.16	0.736	184	105	341
2.144	0.736	189	105	384
2.128	0.736	197	87	385
2.112	0.736	218	99	406
2.096	0.736	196	104	418
2.08	0.736	170	115	436
2.064	0.736	218	105	431
2.048	0.736	190	92	430
2.032	0.736	225	106	455
2.016	0.736	233	131	517
2	0.736	235	119	504
1.984	0.736	256	121	577
1.968	0.736	380	127	732
1.952	0.736	723	177	1380
1.936	0.736	1244	186	2241
1.92	0.736	1194	178	2193
1.904	0.736	1182	171	2084
1.888	0.736	1180	148	2029
1.872	0.736	1176	166	2082
1.856	0.736	1223	161	2017
1.84	0.736	1199	144	1994
1.824	0.736	1228	159	2098
1.808	0.736	1254	177	2181
1.792	0.736	1316	156	2228
1.776	0.736	1393	163	2148
1.76	0.736	1351	161	2092
1.744	0.736	1283	158	2154
1.728	0.736	1303	154	2112
1.712	0.736	1240	183	2082
1.696	0.736	1250	181	2137
1.68	0.736	1305	190	2182
1.664	0.736	1316	175	2196
1.648	0.736	1314	172	2210
1.632	0.736	1336	175	2175
1.616	0.736	1362	177	2145
1.6	0.736	1343	173	2155
1.584	0.736	1266	165	2103
1.568	0.736	1360	183	2031
1.552	0.736	1362	176	2200
1.536	0.736	1421	164	2146
1.52	0.736	1371	166	2048
1.504	0.736	1475	170	2057
1.488	0.736	1392	201	2172
1.472	0.736	1272	152	2151
1.456	0.736	1355	178	2110
1.44	0.736	1300	151	2054
1.424	0.736	1287	170	1985
1.408	0.736	1330	151	2118
1.392	0.736	1364	138	2122
1.376	0.736	1309	162	2100
1.36	0.736	1391	160	2089
1.344	0.736	1412	172	2163
1.328	0.736	1355	169	2195
1.312	0.736	1346	181	2234
1.296	0.736	1312	202	2228
1.28	0.736	1373	184	2193
1.264	0.736	1346	189	2184
1.248	0.736	1339	163	2234
1.232	0.736	1375	169	2023
1.216	0.736	1303	167	2024
1.2	0.736	1327	156	1997
1.184	0.736	1365	167	1996
1.168	0.736	1359	139	2051
1.152	0.736	1271	147	2020
1.136	0.736	1357	170	2080
1.12	0.736	1322	161	2084
1.104	0.736	1264	158	2135
1.088	0.736	1318	149	2164
1.072	0.736	1324	140	1987
1.056	0.736	1333	144	2005
1.04	0.736	1278	167	2042
1.024	0.736	1259	163	2103
1.008	0.736	1373	144	2160
0.992	0.736	1359	154	2052
0.976	0.736	1357	154	2061
0.96	0.736	1305	142	2076
0.944	0.736	1387	168	2076
0.928	0.736	1336	185	2082
0.912	0.736	1282	216	2222
0.896	0.736	1310	186	2229
0.88	0.736	1508	180	2139
0.864	0.736	1447	159	2257
0.848	0.736	1382	183	2273
0.832	0.736	1407	160	2187
0.816	0.736	1374	174	2180
0.8	0.736	1448	161	2105
0.784	0.736	1388	208	2111
0.768	0.736	1442	180	2125
0.752	0.736	1410	188	2178
0.736	0.736	1369	174	2133
0.72	0.736	1383	206	2111
0.704	0.736	1357	193	2152
0.688	0.736	1407	167	2207
0.672	0.736	1395	173	2167
0.656	0.736	1353	171	2332
0.64	0.736	1417	183	2288
0.624	0.736	1375	189	2363
0.608	0.736	1353	191	2288
2.4	0.704	977	102	314
2.384	0.704	836	111	297
2.368	0.704	686	89	276
2.352	0.704	553	110	318
2.336	0.704	488	111	322
2.32	0.704	364	116	335
2.304	0.704	343	99	344
2.288	0.704	332	120	277
2.272	0.704	281	110	294
2.256	0.704	285	94	319
2.24	0.704	222	107	309
2.224	0.704	235	87	322
2.208	0.704	211	93	302
2.192	0.704	229	93	344
2.176	0.704	193	114	380
2.16	0.704	203	117	376
2.144	0.704	210	99	391
2.128	0.704	205	104	386
2.112	0.704	233	86	429
2.096	0.704	185	125	457
2.08	0.704	198	96	424
2.064	0.704	222	112	428
2.048	0.704	256	99	501
2.032	0.704	272	133	522
2.016	0.704	260	115	567
2	0.704	361	131	669
1.984	0.704	747	162	1252
1.968	0.704	1442	212	2230
1.952	0.704	1425	195	2366
1.936	0.704	1293	211	2087
1.92	0.704	1198	152	2102
1.904	0.704	1140	176	2008
1.888	0.704	1177	195	2032
1.872	0.704	1159	176	2008
1.856	0.704	1144	165	2074
1.84	0.704	1202	153	2108
1.824	0.704	1154	170	2102
1.808	0.704	1248	182	2171
1.792	0.704	1278	159	2095
1.776	0.704	1298	179	2060
1.76	0.704	1319	177	2139
1.744	0.704	1282	151	2053
1.728	0.704	1284	160	2091
1.712	0.704	1369	181	2069
1.696	0.704	1300	158	2112
1.68	0.704	1344	171	2122
1.664	0.704	1368	172	2103
1.648	0.704	1388	159	2218
1.632	0.704	1382	163	2241
1.616	0.704	1297	181	2096
1.6	0.704	1350	171	2105
1.584	0.704	1331	186	2110
1.568	0.704	1399	172	2124
1.552	0.704	1397	196	2156
1.536	0.704	1432	162	2091
1.52	0.704	1304	167	2073
1.504	0.704	1342	182	2101
1.488	0.704	1375	164	2143
1.472	0.704	1317	162	2132
1.456	0.704	1344	157	2113
1.44	0.704	1312	152	2075
1.424	0.704	1394	166	2085
1.408	0.704	1352	171	2100
1.392	0.704	1365	187	2225
1.376	0.704	1389	178	2231
1.36	0.704	1352	205	2273
1.344	0.704	1401	184	2169
1.328	0.704	1379	174	2190
1.312	0.704	1303	191	2197
1.296	0.704	1345	174	2187
1.28	0.704	1337	166	2218
1.264	0.704	1315	158	2256
1.248	0.704	1369	176	2127
1.232	0.704	1376	166	2024
1.216	0.704	1357	168	2031
1.2	0.704	1394	155	2031
1.184	0.704	1352	152	2003
1.168	0.704	1330	158	1937
1.152	0.704	1355	154	2093
1.136	0.704	1422	163	1984
1.12	0.704	1408	163	2085
1.104	0.704	1353	172	2125
1.088	0.704	1406	156	2090
1.072	0.704	1384	172	2055
1.056	0.704	1342	160	2127
1.04	0.704	1373	160	2196
1.024	0.704	1309	134	2052
1.008	0.704	1293	155	2110
0.992	0.704	1326	147	2026
0.976	0.704	1340	157	1951
0.96	0.704	1344	145	2052
0.944	0.704	1326	167	2119
0.928	0.704	1347	163	2154
0.912	0.704	1356	165	2147
0.896	0.704	1464	189	2170
0.88	0.704	1383	156	2156
0.864	0.704	1359	177	2215
0.848	0.704	1416	157	2245
0.832	0.704	1426	156	2175
0.816	0.704	1416	177	2200
0.8	0.704	1390	171	2177
0.784	0.704	1318	186	2168
0.768	0.704	1426	167	2140
0.752	0.704	1341	168	2250
0.736	0.704	1380	184	2189
0.72	0.704	1453	159	2169
0.704	0.704	1342	188	2163
0.688	0.704	1325	188	2067
0.672	0.704	1292	162	2147
0.656	0.704	1393	159	2435
0.64	0.704	1308	205	2266
0.624	0.704	1310	184	2280
0.608	0.704	1330	167	2149
2.4	0.672	774	105	298
2.384	0.672	683	99	298
2.368	0.672	590	101	298
2.352	0.672	451	124	322
2.336	0.672	421	99	315
2.32	0.672	383	102	328
2.304	0.672	310	88	304
2.288	0.672	295	95	313
2.272	0.672	285	101	295
2.256	0.672	256	118	332
2.24	0.672	226	97	354
2.224	0.672	206	115	349
2.208	0.672	202	105	338
2.192	0.672	197	77	362
2.176	0.672	195	88	341
2.16	0.672	216	111	369
2.144	0.672	198	106	361
2.128	0.672	190	107	387
2.112	0.672	195	114	438
2.096	0.672	193	105	433
2.08	0.672	215	109	434
2.064	0.672	244	104	514
2.048	0.672	260	113	506
2.032	0.672	271	131	538
2.016	0.672	307	142	669
2	0.672	594	164	1136
1.984	0.672	1223	212	2051
1.968	0.672	1402	214	2487
1.952	0.672	1208	165	2123
1.936	0.672	1250	166	1971
1.92	0.672	1181	174	2074
1.904	0.672	1186	148	1975
1.888	0.672	1201	173	1935
1.872	0.672	1245	151	2067
1.856	0.672	1229	153	2098
1.84	0.672	1297	174	2115
1.824	0.672	1254	162	2114
1.808	0.672	1256	173	2095
1.792	0.672	1259	182	2165
1.776	0.672	1240	177	2140
1.76	0.672	1179	154	2048
1.744	0.672	1312	176	2000
1.728	0.672	1303	190	2092
1.712	0.672	1272	171	2123
1.696	0.672	1361	153	2258
1.68	0.672	1345	182	2233
1.664	0.672	1327	179	2130
1.648	0.672	1270	180	2175
1.632	0.672	1293	187	2142
1.616	0.672	1329	157	2053
1.6	0.672	1329	174	2041
1.584	0.672	1355	192	2094
1.568	0.672	1398	171	2074
1.552	0.672	1370	164	2193
1.536	0.672	1400	179	2112
1.52	0.672	1335	189	2065
1.504	0.672	1343	166	2102
1.488	0.672	1360	175	2055
1.472	0.672	1354	157	2052
1.456	0.672	1319	186	2131
1.44	0.672	1379	181	2207
1.424	0.672	1335	206	2293
1.408	0.672	1321	185	2265
1.392	0.672	1397	182	2215
1.376	0.672	1347	172	2236
1.36	0.672	1342	161	2215
1.344	0.672	1400	174	2223
1.328	0.672	1376	186	2210
1.312	0.672	1282	172	2207
1.296	0.672	1332	170	2183
1.28	0.672	1303	171	2256
1.264	0.672	1346	178	2112
1.248	0.672	1294	160	2135
1.232	0.672	1245	153	2041
1.216	0.672	1258	155	2108
1.2	0.672	1387	135	2085
1.184	0.672	1380	151	2043
1.168	0.672	1305	172	2051
1.152	0.672	1316	153	2060
1.136	0.672	1343	168	2030
1.12	0.672	1386	169	2102
1.104	0.672	1443	178	2037
1.088	0.672	1410	187	2087
1.072	0.672	1424	181	2046
1.056	0.672	1352	181	2079
1.04	0.672	1349	157	2112
1.024	0.672	1300	168	1907
1.008	0.672	1306	159	2029
0.992	0.672	1329	152	2017
0.976	0.672	1292	146	2015
0.96	0.672	1290	141	2089
0.944	0.672	1368	159	2109
0.928	0.672	1383	162	2069
0.912	0.672	1402	170	2127
0.896	0.672	1378	206	2137
0.88	0.672	1349	202	2181
0.864	0.672	1436	154	2260
0.848	0.672	1306	185	2099
0.832	0.672	1408	165	2176
0.816	0.672	1416	154	2237
0.8	0.672	1430	160	2163
0.784	0.672	1386	156	2229
0.768	0.672	1369	189	2071
0.752	0.672	1365	169	2214
0.736	0.672	1422	167	2195
0.72	0.672	1389	175	2192
0.704	0.672	1439	165	2052
0.688	0.672	1370	165	2170
0.672	0.672	1339	179	2191
0.656	0.672	1303	183	2321
0.64	0.672	1307	160	2305
0.624	0.672	1173	154	2164
0.608	0.672	1340	186	2071
2.4	0.64	600	139	283
2.384	0.64	569	97	322
2.368	0.64	449	110	289
2.352	0.64	431	100	298
2.336	0.64	333	90	282
2.32	0.64	347	100	337
2.304	0.64	260	95	321
2.288	0.64	235	87	308
2.272	0.64	247	108	373
2.256	0.64	232	100	362
2.24	0.64	216	104	480
2.224	0.64	226	87	445
2.208	0.64	212	112	417
2.192	0.64	193	96	384
2.176	0.64	207	90	380
2.16	0.64	203	116	493
2.144	0.64	194	112	639
2.128	0.64	202	81	478
2.112	0.64	205	97	447
2.096	0.64	197	109	438
2.08	0.64	218	110	486
2.064	0.64	230	106	504
2.048	0.64	261	142	543
2.032	0.64	251	131	563
2.016	0.64	379	160	817
2	0.64	758	249	1550
1.984	0.64	1289	286	2391
1.968	0.64	1337	201	2248
1.952	0.64	1154	186	2018
1.936	0.64	1127	183	1981
1.92	0.64	1165	145	2072
1.904	0.64	1192	178	2060
1.888	0.64	1216	175	2088
1.872	0.64	1268	143	2041
1.856	0.64	1224	176	2121
1.84	0.64	1203	157	2177
1.824	0.64	1329	179	2102
1.808	0.64	1318	163	2096
1.792	0.64	1315	183	2070
1.776	0.64	1325	137	2057
1.76	0.64	1377	166	2062
1.744	0.64	1307	171	2098
1.728	0.64	1305	184	2115
1.712	0.64	1320	180	2237
1.696	0.64	1339	164	2120
1.68	0.64	1317	152	2078
1.664	0.64	1323	175	2157
1.648	0.64	1395	167	2138
1.632	0.64	1301	167	2210
1.616	0.64	1342	157	2083
1.6	0.64	1321	189	2094
1.584	0.64	1378	159	2094
1.568	0.64	1431	152	2063
1.552	0.64	1372	208	2087
1.536	0.64	1420	163	2121
1.52	0.64	1361	151	2123
1.504	0.64	1288	170	1992
1.488	0.64	1301	160	2072
1.472	0.64	1281	176	2101
1.456	0.64	1351	188	2134
1.44	0.64	1336	181	2133
1.424	0.64	1332	177	2163
1.408	0.64	1362	179	2148
1.392	0.64	1372	185	2249
1.376	0.64	1401	196	2206
1.36	0.64	1429	186	2233
1.344	0.64	1369	147	2196
1.328	0.64	1321	144	2269
1.312	0.64	1374	155	2143
1.296	0.64	1382	170	2206
1.28	0.64	1360	155	2103
1.264	0.64	1369	162	2137
1.248	0.64	1279	171	2137
1.232	0.64	1427	148	2177
1.216	0.64	1329	175	2065
1.2	0.64	1413	144	1999
1.184	0.64	1354	151	1978
1.168	0.64	1371	164	2108
1.152	0.64	1357	144	2109
1.136	0.64	1403	134	2170
1.12	0.64	1341	170	2034
1.104	0.64	1419	167	1993
1.088	0.64	1372	138	2078
1.072	0.64	1391	149	2051
1.056	0.64	1393	151	2047
1.04	0.64	1325	164	2003
1.024	0.64	1323	164	2074
1.008	0.64	1327	143	2059
0.992	0.64	1234	151	2145
0.976	0.64	1325	135	2243
0.96	0.64	1306	176	2088
0.944	0.64	1319	173	2063
0.928	0.64	1455	169	2124
0.912	0.64	1440	186	2116
0.896	0.64	1365	175	2158
0.88	0.64	1342	162	2167
0.864	0.64	1391	174	2172
0.848	0.64	1435	150	2159
0.832	0.64	1345	177	2066
0.816	0.64	1419	174	2109
0.8	0.64	1374	175	2203
0.784	0.64	1345	159	2246
0.768	0.64	1316	174	2223
0.752	0.64	1389	218	2155
0.736	0.64	1291	169	2141
0.72	0.64	1311	202	2249
0.704	0.64	1333	194	2210
0.688	0.64	1283	167	2138
0.672	0.64	1295	182	2123
0.656	0.64	1290	201	2251
0.64	0.64	1283	169	2168
0.624	0.64	1298	149	2326
0.608	0.64	1343	178	2129
2.4	0.608	497	102	366
2.384	0.608	497	105	302
2.368	0.608	387	118	303
2.352	0.608	335	111	348
2.336	0.608	304	108	311
2.32	0.608	287	117	359
2.304	0.608	258	124	298
2.288	0.608	241	108	324
2.272	0.608	229	99	304
2.256	0.608	232	107	349
2.24	0.608	206	114	347
2.224	0.608	174	105	375
2.208	0.608	186	102	451
2.192	0.608	202	138	458
2.176	0.608	189	107	392
2.16	0.608	186	123	435
2.144	0.608	182	110	395
2.128	0.608	172	117	426
2.112	0.608	188	111	479
2.096	0.608	168	111	493
2.08	0.608	219	138	537
2.064	0.608	247	124	575
2.048	0.608	237	145	661
2.032	0.608	307	357	1149
2.016	0.608	469	932	2749
2	0.608	800	951	3621
1.984	0.608	1239	545	3004
1.968	0.608	1315	232	2346
1.952	0.608	1178	194	2085
1.936	0.608	1121	180	1977
1.92	0.608	1140	192	2029
1.904	0.608	1229	178	1988
1.888	0.608	1279	172	2039
1.872	0.608	1177	170	2082
1.856	0.608	1158	169	2139
1.84	0.608	1240	181	2115
1.824	0.608	1261	202	2088
1.808	0.608	1249	176	2127
1.792	0.608	1220	168	2066
1.776	0.608	1254	166	2006
1.76	0.608	1263	141	2063
1.744	0.608	1305	152	2109
1.728	0.608	1198	155	2145
1.712	0.608	1277	177	2145
1.696	0.608	1342	169	2224
1.68	0.608	1314	163	2060
1.664	0.608	1297	146	2200
1.648	0.608	1350	160	2140
1.632	0.608	1296	157	2176
1.616	0.608	1267	150	2094
1.6	0.608	1289	182	2109
1.584	0.608	1425	158	2092
1.568	0.608	1369	154	2131
1.552	0.608	1331	160	2092
1.536	0.608	1320	182	2140
1.52	0.608	1362	152	2052
1.504	0.608	1277	141	2088
1.488	0.608	1282	172	2082
1.472	0.608	1352	179	2141
1.456	0.608	1329	196	2134
1.44	0.608	1258	186	2210
1.424	0.608	1273	178	2164
1.408	0.608	1396	187	2157
1.392	0.608	1340	171	2216
1.376	0.608	1383	169	2158
1.36	0.608	1414	150	2072
1.344	0.608	1370	135	2022
1.328	0.608	1376	139	2138
1.312	0.608	1388	153	2071
1.296	0.608	1297	154	2087
1.28	0.608	1293	147	2015
1.264	0.608	1294	140	2075
1.248	0.608	1337	147	1982
1.232	0.608	1361	154	2025
1.216	0.608	1384	145	1901
1.2	0.608	1365	153	1944
1.184	0.608	1416	173	2063
1.168	0.608	1311	177	2040
1.152	0.608	1302	156	2093
1.136	0.608	1387	156	2031
1.12	0.608	1451	158	2074
1.104	0.608	1404	145	1946
1.088	0.608	1377	161	2108
1.072	0.608	1387	161	2116
1.056	0.608	1408	151	2036
1.04	0.608	1367	152	2081
1.024	0.608	1327	157	1971
1.008	0.608	1321	168	2200
0.992	0.608	1287	162	2197
0.976	0.608	1311	161	2163
0.96	0.608	1296	141	2086
0.944	0.608	1361	182	2104
0.928	0.608	1359	171	2153
0.912	0.608	1401	161	2201
0.896	0.608	1354	173	2245
0.88	0.608	1383	193	2289
0.864	0.608	1403	197	2154
0.848	0.608	1448	209	2120
0.832	0.608	1381	179	2150
0.816	0.608	1412	191	2113
0.8	0.608	1439	160	2173
0.784	0.608	1429	174	2107
0.768	0.608	1330	169	2098
0.752	0.608	1443	149	2220
0.736	0.608	1397	182	2154
0.72	0.608	1380	186	2028
0.704	0.608	1329	183	2092
0.688	0.608	1362	166	2260
0.672	0.608	1373	199	2243
0.656	0.608	1347	173	2243
0.64	0.608	1230	193	2356
0.624	0.608	1400	183	2307
0.608	0.608	1307	165	2162
2.4	0.576	445	94	300
2.384	0.576	430	96	296
2.368	0.576	359	105	327
2.352	0.576	326	114	336
2.336	0.576	280	102	306
2.32	0.576	285	102	311
2.304	0.576	238	100	302
2.288	0.576	212	111	372
2.272	0.576	200	96	362
2.256	0.576	226	111	308
2.24	0.576	206	99	380
2.224	0.576	196	95	403
2.208	0.576	199	113	400
2.192	0.576	191	132	437
2.176	0.576	200	98	421
2.16	0.576	194	124	413
2.144	0.576	205	126	429
2.128	0.576	191	126	409
2.112	0.576	200	145	422
2.096	0.576	193	126	511
2.08	0.576	245	124	492
2.064	0.576	240	127	546
2.048	0.576	260	247	780
2.032	0.576	510	677	1669
2.016	0.576	961	1045	2598
2	0.576	1324	463	1876
1.984	0.576	1219	226	2296
1.968	0.576	1140	191	2099
1.952	0.576	1201	197	2108
1.936	0.576	1153	189	2011
1.92	0.576	1139	184	1958
1.904	0.576	1222	183	1996
1.888	0.576	1305	177	1998
1.872	0.576	1249	188	2127
1.856	0.576	1378	185	2043
1.84	0.576	1342	182	2043
1.824	0.576	1278	171	2052
1.808	0.576	1314	181	2053
1.792	0.576	1304	151	2004
1.776	0.576	1263	161	2128
1.76	0.576	1267	178	1986
1.744	0.576	1332	169	2090
1.728	0.576	1291	175	2135
1.712	0.576	1289	141	2058
1.696	0.576	1334	170	2076
1.68	0.576	1409	176	2223
1.664	0.576	1318	151	2199
1.648	0.576	1385	167	2220
1.632	0.576	1359	161	2164
1.616	0.576	1344	174	2117
1.6	0.576	1350	190	2079
1.584	0.576	1372	164	2006
1.568	0.576	1388	176	2081
1.552	0.576	1339	192	2078
1.536	0.576	1296	146	2183
1.52	0.576	1281	173	2081
1.504	0.576	1305	161	2093
1.488	0.576	1296	176	2114
1.472	0.576	1282	155	2121
1.456	0.576	1391	179	2193
1.44	0.576	1287	163	2075
1.424	0.576	1349	153	2161
1.408	0.576	1373	178	2113
1.392	0.576	1426	168	2105
1.376	0.576	1395	173	2014
1.36	0.576	1331	145	2056
1.344	0.576	1410	131	2071
1.328	0.576	1317	144	2071
1.312	0.576	1367	153	1993
1.296	0.576	1368	160	2018
1.28	0.576	1359	154	1985
1.264	0.576	1375	144	1990
1.248	0.576	1432	179	1943
1.232	0.576	1355	157	1996
1.216	0.576	1301	167	1985
1.2	0.576	1323	145	2074
1.184	0.576	1279	149	2077
1.168	0.576	1392	156	2098
1.152	0.576	1396	160	2010
1.136	0.576	1319	164	2001
1.12	0.576	1314	153	2065
1.104	0.576	1384	152	2015
1.088	0.576	1400	167	2055
1.072	0.576	1361	141	2047
1.056	0.576	1322	134	2149
1.04	0.576	1347	145	2081
1.024	0.576	1292	163	2161
1.008	0.576	1258	138	2106
0.992	0.576	1283	147	2117
0.976	0.576	1367	180	2036
0.96	0.576	1293	186	2124
0.944	0.576	1382	176	2125
0.928	0.576	1376	172	2226
0.912	0.576	1414	178	2155
0.896	0.576	1420	186	2201
0.88	0.576	1309	142	2214
0.864	0.576	1447	166	2232
0.848	0.576	1475	163	2163
0.832	0.576	1459	183	2100
0.816	0.576	1404	177	2165
0.8	0.576	1367	190	2229
0.784	0.576	1402	179	2091
0.768	0.576	1415	163	2185
0.752	0.576	1332	174	2180
0.736	0.576	1443	172	2123
0.72	0.576	1325	188	2214
0.704	0.576	1404	154	2214
0.688	0.576	1416	163	2193
0.672	0.576	1322	178	2280
0.656	0.576	1259	200	2341
0.64	0.576	1363	165	2354
0.624	0.576	1267	186	2266
0.608	0.576	1428	171	2332
2.4	0.544	427	97	324
2.384	0.544	412	98	299
2.368	0.544	339	112	324
2.352	0.544	344	113	330
2.336	0.544	252	111	385
2.32	0.544	254	96	378
2.304	0.544	252	102	373
2.288	0.544	228	108	299
2.272	0.544	200	100	303
2.256	0.544	209	96	339
2.24	0.544	196	112	335
2.224	0.544	219	103	443
2.208	0.544	175	106	444
2.192	0.544	208	104	410
2.176	0.544	211	115	453
2.16	0.544	187	126	506
2.144	0.544	172	132	399
2.128	0.544	190	120	439
2.112	0.544	194	106	423
2.096	0.544	253	110	454
2.08	0.544	257	121	483
2.064	0.544	271	116	499
2.048	0.544	492	192	564
2.032	0.544	1048	235	828
2.016	0.544	1477	278	1307
2	0.544	1289	210	1961
1.984	0.544	1201	187	1988
1.968	0.544	1201	167	2055
1.952	0.544	1125	181	1982
1.936	0.544	1204	175	2015
1.92	0.544	1224	148	1985
1.904	0.544	1172	157	2136
1.888	0.544	1218	144	2050
1.872	0.544	1198	199	1990
1.856	0.544	1230	159	2024
1.84	0.544	1216	164	2027
1.824	0.544	1200	160	1958
1.808	0.544	1236	139	1993
1.792	0.544	1299	152	1887
1.776	0.544	1283	164	2050
1.76	0.544	1316	163	2093
1.744	0.544	1386	180	2056
1.728	0.544	1336	167	2097
1.712	0.544	1363	141	2096
1.696	0.544	1337	172	2112
1.68	0.544	1315	151	2100
1.664	0.544	1346	178	2129
1.648	0.544	1331	154	2136
1.632	0.544	1340	130	2105
1.616	0.544	1380	175	2172
1.6	0.544	1349	132	2121
1.584	0.544	1342	154	2074
1.568	0.544	1335	177	1987
1.552	0.544	1399	191	2077
1.536	0.544	1405	170	1982
1.52	0.544	1281	179	2067
1.504	0.544	1388	171	2125
1.488	0.544	1347	189	2054
1.472	0.544	1409	179	2144
1.456	0.544	1387	184	2203
1.44	0.544	1358	141	2127
1.424	0.544	1338	169	2212
1.408	0.544	1296	149	2203
1.392	0.544	1403	169	2190
1.376	0.544	1404	184	2121
1.36	0.544	1344	165	2148
1.344	0.544	1312	149	2104
1.328	0.544	1412	145	2022
1.312	0.544	1418	167	1945
1.296	0.544	1321	156	2049
1.28	0.544	1318	158	1999
1.264	0.544	1344	150	2004
1.248	0.544	1375	163	2007
1.232	0.544	1324	148	1967
1.216	0.544	1316	153	2101
1.2	0.544	1401	138	1981
1.184	0.544	1384	162	2018
1.168	0.544	1352	161	2039
1.152	0.544	1354	170	2006
1.136	0.544	1403	149	1929
1.12	0.544	1403	148	2028
1.104	0.544	1348	156	2109
1.088	0.544	1390	135	2032
1.072	0.544	1399	164	2097
1.056	0.544	1323	185	2063
1.04	0.544	1318	163	2105
1.024	0.544	1308	139	2109
1.008	0.544	1367	152	2058
0.992	0.544	1328	158	1954
0.976	0.544	1333	140	2050
0.96	0.544	1386	168	2108
0.944	0.544	1431	174	2147
0.928	0.544	1340	185	2193
0.912	0.544	1351	155	2195
0.896	0.544	1349	146	2176
0.88	0.544	1332	172	2111
0.864	0.544	1338	180	2184
0.848	0.544	1350	191	2116
0.832	0.544	1385	187	2123
0.816	0.544	1390	197	2175
0.8	0.544	1376	182	2193
0.784	0.544	1349	173	2245
0.768	0.544	1320	171	2116
0.752	0.544	1352	150	2199
0.736	0.544	1366	176	2205
0.72	0.544	1333	188	2191
0.704	0.544	1317	165	2213
0.688	0.544	1343	169	2198
0.672	0.544	1329	198	2275
0.656	0.544	1318	205	2261
0.64	0.544	1285	181	2253
0.624	0.544	1354	140	2372
0.608	0.544	1316	176	2268
2.4	0.512	341	123	275
2.384	0.512	293	93	299
2.368	0.512	339	102	253
2.352	0.512	271	94	330
2.336	0.512	258	92	311
2.32	0.512	225	100	324
2.304	0.512	220	109	332
2.288	0.512	209	102	304
2.272	0.512	192	96	309
2.256	0.512	187	100	355
2.24	0.512	196	118	310
2.224	0.512	202	86	358
2.208	0.512	178	110	320
2.192	0.512	180	85	366
2.176	0.512	167	95	388
2.16	0.512	185	86	413
2.144	0.512	179	105	428
2.128	0.512	210	109	575
2.112	0.512	231	123	568
2.096	0.512	210	124	469
2.08	0.512	219	104	500
2.064	0.512	305	115	537
2.048	0.512	676	174	587
2.032	0.512	1178	215	949
2.016	0.512	1381	244	1638
2	0.512	1253	201	1948
1.984	0.512	1214	170	1951
1.968	0.512	1200	162	1968
1.952	0.512	1209	148	1941
1.936	0.512	1173	199	2010
1.92	0.512	1205	151	1899
1.904	0.512	1189	157	1998
1.888	0.512	1131	178	2083
1.872	0.512	1280	189	2095
1.856	0.512	1295	172	2047
1.84	0.512	1209	174	2034
1.824	0.512	1218	160	2001
1.808	0.512	1222	138	1997
1.792	0.512	1243	158	2081
1.776	0.512	1286	156	2083
1.76	0.512	1346	178	2139
1.744	0.512	1354	178	2159
1.728	0.512	1380	167	2118
1.712	0.512	1268	149	2158
1.696	0.512	1333	152	2128
1.68	0.512	1331	138	2072
1.664	0.512	1270	144	2100
1.648	0.512	1367	158	2074
1.632	0.512	1339	171	2148
1.616	0.512	1407	183	2016
1.6	0.512	1363	187	2106
1.584	0.512	1370	160	2031
1.568	0.512	1343	178	2010
1.552	0.512	1391	165	1948
1.536	0.512	1374	173	2015
1.52	0.512	1345	150	2048
1.504	0.512	1332	146	2063
1.488	0.512	1307	166	2067
1.472	0.512	1314	173	2098
1.456	0.512	1350	157	2133
1.44	0.512	1400	145	2150
1.424	0.512	1264	154	2142
1.408	0.512	1428	165	2183
1.392	0.512	1365	192	2172
1.376	0.512	1341	163	2034
1.36	0.512	1365	167	2098
1.344	0.512	1368	166	1987
1.328	0.512	1387	134	2062
1.312	0.512	1371	150	2038
1.296	0.512	1346	165	2143
1.28	0.512	1327	167	2060
1.264	0.512	1320	163	2118
1.248	0.512	1375	167	2015
1.232	0.512	1366	179	1997
1.216	0.512	1380	165	2022
1.2	0.512	1431	156	1972
1.184	0.512	1386	162	1959
1.168	0.512	1415	132	2019
1.152	0.512	1427	165	2060
1.136	0.512	1402	159	1988
1.12	0.512	1394	156	2021
1.104	0.512	1450	183	2078
1.088	0.512	1395	185	2108
1.072	0.512	1300	178	2083
1.056	0.512	1337	188	2108
1.04	0.512	1340	167	2145
1.024	0.512	1286	152	2214
1.008	0.512	1320	141	2076
0.992	0.512	1260	154	2009
0.976	0.512	1349	164	2027
0.96	0.512	1322	172	2094
0.944	0.512	1297	169	2171
0.928	0.512	1330	162	2164
0.912	0.512	1353	189	2154
0.896	0.512	1369	163	2100
0.88	0.512	1430	145	2141
0.864	0.512	1352	183	2164
0.848	0.512	1337	180	2259
0.832	0.512	1346	190	2151
0.816	0.512	1385	183	2210
0.8	0.512	1383	182	2138
0.784	0.512	1373	177	2181
0.768	0.512	1329	178	2061
0.752	0.512	1337	174	2182
0.736	0.512	1335	171	2242
0.72	0.512	1368	169	2188
0.704	0.512	1384	164	2156
0.688	0.512	1342	177	2215
0.672	0.512	1283	152	2229
0.656	0.512	1380	160	2273
0.64	0.512	1302	191	2227
0.624	0.512	1321	161	2261
0.608	0.512	1488	164	2223
2.4	0.48	328	99	314
2.384	0.48	323	108	312
2.368	0.48	310	95	291
2.352	0.48	264	101	331
2.336	0.48	257	111	340
2.32	0.48	269	90	374
2.304	0.48	216	89	372
2.288	0.48	201	98	419
2.272	0.48	184	109	319
2.256	0.48	190	93	341
2.24	0.48	182	105	312
2.224	0.48	162	104	335
2.208	0.48	215	93	359
2.192	0.48	198	104	419
2.176	0.48	192	84	380
2.16	0.48	195	103	414
2.144	0.48	196	98	427
2.128	0.48	231	107	440
2.112	0.48	235	99	418
2.096	0.48	237	112	513
2.08	0.48	280	117	487
2.064	0.48	463	139	532
2.048	0.48	954	194	567
2.032	0.48	1262	222	1052
2.016	0.48	1399	261	1976
2	0.48	1245	164	2083
1.984	0.48	1169	171	1970
1.968	0.48	1146	168	1950
1.952	0.48	1166	164	1932
1.936	0.48	1303	150	1901
1.92	0.48	1220	167	1992
1.904	0.48	1223	182	2166
1.888	0.48	1305	160	2065
1.872	0.48	1234	155	2125
1.856	0.48	1233	165	2066
1.84	0.48	1277	191	2073
1.824	0.48	1158	133	2019
1.808	0.48	1232	140	2052
1.792	0.48	1304	173	2098
1.776	0.48	1261	174	2100
1.76	0.48	1322	178	2148
1.744	0.48	1390	148	2036
1.728	0.48	1263	154	2090
1.712	0.48	1365	181	2024
1.696	0.48	1275	145	2087
1.68	0.48	1367	186	2153
1.664	0.48	1402	165	2102
1.648	0.48	1339	133	2152
1.632	0.48	1371	150	2051
1.616	0.48	1338	184	2081
1.6	0.48	1357	165	2160
1.584	0.48	1373	161	1935
1.568	0.48	1354	168	2006
1.552	0.48	1356	174	2020
1.536	0.48	1373	166	1983
1.52	0.48	1355	167	2171
1.504	0.48	1361	161	2065
1.488	0.48	1402	173	2085
1.472	0.48	1395	190	2212
1.456	0.48	1333	190	2262
1.44	0.48	1317	190	2256
1.424	0.48	1243	161	2118
1.408	0.48	1304	184	2130
1.392	0.48	1344	169	2107
1.376	0.48	1353	164	2083
1.36	0.48	1458	161	2035
1.344	0.48	1413	174	2056
1.328	0.48	1355	184	2182
1.312	0.48	1363	156	2031
1.296	0.48	1451	147	1985
1.28	0.48	1329	149	2003
1.264	0.48	1304	136	2003
1.248	0.48	1347	144	2080
1.232	0.48	1339	156	2141
1.216	0.48	1373	129	1962
1.2	0.48	1338	153	1912
1.184	0.48	1457	169	1968
1.168	0.48	1377	158	1966
1.152	0.48	1456	149	1978
1.136	0.48	1494	161	1996
1.12	0.48	1427	161	1992
1.104	0.48	1435	184	2067
1.088	0.48	1342	151	2009
1.072	0.48	1374	183	2014
1.056	0.48	1336	154	2232
1.04	0.48	1252	178	2189
1.024	0.48	1328	163	2119
1.008	0.48	1310	163	2066
0.992	0.48	1346	167	2098
0.976	0.48	1349	148	1972
0.96	0.48	1327	159	2085
0.944	0.48	1339	176	2257
0.928	0.48	1393	168	2171
0.912	0.48	1322	161	2071
0.896	0.48	1396	183	2161
0.88	0.48	1394	163	2095
0.864	0.48	1363	164	2234
0.848	0.48	1399	158	2126
0.832	0.48	1355	190	2149
0.816	0.48	1371	192	2222
0.8	0.48	1391	182	2189
0.784	0.48	1339	174	2130
0.768	0.48	1348	157	1998
0.752	0.48	1387	164	2149
0.736	0.48	1357	171	2202
0.72	0.48	1308	179	2170
0.704	0.48	1394	182	2095
0.688	0.48	1416	150	2179
0.672	0.48	1445	162	2270
0.656	0.48	1322	170	2354
0.64	0.48	1354	146	2245
0.624	0.48	1340	147	2274
0.608	0.48	1297	183	2213
2.4	0.448	319	95	318
2.384	0.448	318	119	357
2.368	0.448	261	88	321
2.352	0.448	201	81	359
2.336	0.448	246	82	331
2.32	0.448	213	98	326
2.304	0.448	189	105	360
2.288	0.448	192	107	317
2.272	0.448	175	114	327
2.256	0.448	186	125	332
2.24	0.448	194	103	324
2.224	0.448	193	96	356
2.208	0.448	197	94	360
2.192	0.448	171	111	392
2.176	0.448	197	112	380
2.16	0.448	181	94	421
2.144	0.448	177	93	409
2.128	0.448	195	120	428
2.112	0.448	194	106	487
2.096	0.448	231	114	477
2.08	0.448	253	115	511
2.064	0.448	366	137	502
2.048	0.448	669	145	926
2.032	0.448	1187	194	1720
2.016	0.448	1285	210	2234
2	0.448	1187	173	2011
1.984	0.448	1114	174	1979
1.968	0.448	1133	166	1946
1.952	0.448	1121	155	1954
1.936	0.448	1201	169	1989
1.92	0.448	1158	180	2146
1.904	0.448	1289	164	2156
1.888	0.448	1247	169	2035
1.872	0.448	1198	151	1997
1.856	0.448	1301	166	2107
1.84	0.448	1245	155	2081
1.824	0.448	1261	151	2041
1.808	0.448	1245	156	2047
1.792	0.448	1327	154	2067
1.776	0.448	1325	179	2167
1.76	0.448	1335	176	2121
1.744	0.448	1319	171	2112
1.728	0.448	1304	145	2077
1.712	0.448	1352	137	2021
1.696	0.448	1256	157	2125
1.68	0.448	1259	154	2158
1.664	0.448	1334	161	2118
1.648	0.448	1405	155	2087
1.632	0.448	1354	150	2063
1.616	0.448	1392	178	2003
1.6	0.448	1347	171	1964
1.584	0.448	1392	154	1962
1.568	0.448	1310	166	1990
1.552	0.448	1351	160	2057
1.536	0.448	1394	165	2042
1.52	0.448	1334	161	2037
1.504	0.448	1328	159	2165
1.488	0.448	1406	167	2158
1.472	0.448	1303	151	2180
1.456	0.448	1294	167	2169
1.44	0.448	1306	158	2154
1.424	0.448	1279	163	2137
1.408	0.448	1303	183	2205
1.392	0.448	1326	174	2040
1.376	0.448	1369	159	2128
1.36	0.448	1343	150	1947
1.344	0.448	1288	166	1999
1.328	0.448	1347	165	1958
1.312	0.448	1301	155	2077
1.296	0.448	1415	152	2023
1.28	0.448	1465	164	1947
1.264	0.448	1416	151	1910
1.248	0.448	1392	128	2037
1.232	0.448	1386	170	2042
1.216	0.448	1377	152	2045
1.2	0.448	1411	175	1994
1.184	0.448	1396	154	1970
1.168	0.448	1332	156	2021
1.152	0.448	1382	151	1979
1.136	0.448	1318	138	2042
1.12	0.448	1345	158	2109
1.104	0.448	1344	184	2119
1.088	0.448	1365	161	2003
1.072	0.448	1276	160	2132
1.056	0.448	1216	176	2115
1.04	0.448	1309	165	2140
1.024	0.448	1327	146	2264
1.008	0.448	1290	168	2204
0.992	0.448	1367	170	2091
0.976	0.448	1335	163	2181
0.96	0.448	1378	189	2150
0.944	0.448	1392	207	2155
0.928	0.448	1410	175	2182
0.912	0.448	1397	187	2173
0.896	0.448	1409	159	2080
0.88	0.448	1364	189	2147
0.864	0.448	1408	156	2125
0.848	0.448	1409	169	2254
0.832	0.448	1358	160	2175
0.816	0.448	1423	197	2217
0.8	0.448	1377	191	2245
0.784	0.448	1315	167	2182
0.768	0.448	1327	166	2130
0.752	0.448	1372	186	2232
0.736	0.448	1447	147	2230
0.72	0.448	1411	151	2208
0.704	0.448	1361	154	2246
0.688	0.448	1279	164	2251
0.672	0.448	1384	152	2280
0.656	0.448	1383	183	2325
0.64	0.448	1382	156	2126
0.624	0.448	1348	196	2250
0.608	0.448	1343	186	2183
2.4	0.416	274	105	618
2.384	0.416	314	94	399
2.368	0.416	255	88	363
2.352	0.416	251	87	295
2.336	0.416	220	92	329
2.32	0.416	211	105	351
2.304	0.416	222	82	325
2.288	0.416	198	88	310
2.272	0.416	203	97	339
2.256	0.416	172	115	373
2.24	0.416	166	103	341
2.224	0.416	186	113	404
2.208	0.416	204	93	427
2.192	0.416	216	91	457
2.176	0.416	200	112	451
2.16	0.416	178	99	376
2.144	0.416	203	113	427
2.128	0.416	190	109	456
2.112	0.416	203	88	458
2.096	0.416	243	115	514
2.08	0.416	253	121	452
2.064	0.416	302	109	570
2.048	0.416	562	144	988
2.032	0.416	973	212	1761
2.016	0.416	1360	199	2295
2	0.416	1201	171	2056
1.984	0.416	1149	156	1941
1.968	0.416	1154	173	1882
1.952	0.416	1200	174	2078
1.936	0.416	1246	176	2059
1.92	0.416	1248	159	2085
1.904	0.416	1260	165	2106
1.888	0.416	1213	152	1962
1.872	0.416	1235	162	2058
1.856	0.416	1167	166	2026
1.84	0.416	1183	153	2020
1.824	0.416	1248	175	1991
1.808	0.416	1231	155	1979
1.792	0.416	1274	170	2097
1.776	0.416	1353	157	2151
1.76	0.416	1359	170	2113
1.744	0.416	1340	155	2110
1.728	0.416	1304	185	2103
1.712	0.416	1264	160	2089
1.696	0.416	1282	143	2096
1.68	0.416	1300	163	2221
1.664	0.416	1367	181	2067
1.648	0.416	1306	164	2024
1.632	0.416	1408	167	2062
1.616	0.416	1388	181	2014
1.6	0.416	1412	158	2050
1.584	0.416	1312	145	2069
1.568	0.416	1382	149	1972
1.552	0.416	1365	148	2092
1.536	0.416	1313	149	2070
1.52	0.416	1311	162	2119
1.504	0.416	1407	157	2162
1.488	0.416	1430	164	2232
1.472	0.416	1328	179	2097
1.456	0.416	1327	175	2194
1.44	0.416	1340	159	2123
1.424	0.416	1348	175	2175
1.408	0.416	1297	176	2083
1.392	0.416	1357	183	2193
1.376	0.416	1296	154	2122
1.36	0.416	1382	161	1981
1.344	0.416	1294	149	2046
1.328	0.416	1338	145	2048
1.312	0.416	1352	157	2074
1.296	0.416	1360	155	2070
1.28	0.416	1409	146	2005
1.264	0.416	1384	162	2036
1.248	0.416	1456	148	1995
1.232	0.416	1314	164	2066
1.216	0.416	1343	159	2075
1.2	0.416	1425	153	2046
1.184	0.416	1409	150	2061
1.168	0.416	1389	137	1895
[truncated: 3,314 more rows]
