# Supplementary material for: Synchrotron µ-XRF mapping analysis of trace elements in in-situ cultured Japanese red coral, Corallium japonicum
Source: PeerJ. 2022 Aug 23;10:e13931. doi: 10.7717/peerj.13931 (PMC9415360; doi:10.7717/peerj.13931)
Supplement: Supplemental Information 3 [file peerj-10-13931-s003.dat]

Horizontal	Vertical	P	S	Mg	O
1.56	5.2	184	2347	1347	480
1.56	5.16	157	2291	1410	491
1.56	5.12	189	2246	1495	472
1.56	5.08	283	2103	1499	467
1.56	5.04	259	2206	1479	530
1.56	5	233	2202	1416	488
1.56	4.96	226	2162	1367	457
1.56	4.92	216	2386	1308	471
1.56	4.88	193	2419	1374	456
1.56	4.84	177	2421	1334	471
1.56	4.8	209	2519	1339	484
1.56	4.76	215	2494	1272	460
1.56	4.72	174	2605	1339	437
1.56	4.68	190	2371	1449	491
1.56	4.64	152	2274	1397	475
1.56	4.6	171	2414	1400	522
1.56	4.56	194	2300	1413	536
1.56	4.52	245	2464	1321	478
1.56	4.48	199	2344	1285	464
1.56	4.44	218	2434	1332	504
1.56	4.4	246	2441	1360	513
1.56	4.36	261	2484	1333	482
1.56	4.32	209	2360	1410	490
1.56	4.28	249	2356	1408	483
1.56	4.24	187	2410	1328	478
1.56	4.2	212	2155	1439	472
1.56	4.16	170	2251	1404	544
1.56	4.12	192	2258	1420	457
1.56	4.08	189	2399	1342	454
1.56	4.04	191	2285	1368	494
1.56	4	204	2220	1361	467
1.56	3.96	182	2232	1345	531
1.56	3.92	236	2189	1305	431
1.56	3.88	185	2221	1313	489
1.56	3.84	154	2287	1347	493
1.56	3.8	181	2236	1369	529
1.56	3.76	191	2248	1409	491
1.56	3.72	188	2246	1449	499
1.56	3.68	172	2363	1424	506
1.56	3.64	171	2455	1383	515
1.56	3.6	189	2268	1349	438
1.56	3.56	198	2380	1239	429
1.56	3.52	176	2327	1275	452
1.56	3.48	219	2374	1308	495
1.56	3.44	203	2311	1297	435
1.56	3.4	208	2494	1323	455
1.56	3.36	228	2475	1375	525
1.56	3.32	237	2451	1331	478
1.56	3.28	249	2584	1268	461
1.56	3.24	353	3091	1444	509
1.56	3.2	1008	4474	1974	831
1.56	3.16	1685	4616	924	760
1.56	3.12	720	1658	279	214
1.56	3.08	317	1804	657	271
1.56	3.04	199	759	130	79
1.56	3	515	1660	235	139
1.56	2.96	365	1649	282	167
1.56	2.92	36	229	66	51
1.56	2.88	28	173	53	53
1.56	2.84	31	193	73	85
1.56	2.8	65	264	94	251
1.56	2.76	52	307	102	245
1.56	2.72	49	321	34	268
1.56	2.68	38	319	31	249
1.56	2.64	50	282	34	251
1.56	2.6	43	263	35	262
1.56	2.56	45	287	38	267
1.56	2.52	45	300	38	263
1.56	2.48	28	292	36	239
1.56	2.44	39	264	27	254
1.56	2.4	46	297	34	222
1.56	2.36	33	310	42	251
1.56	2.32	40	290	18	229
1.56	2.28	44	312	19	249
1.56	2.24	44	220	107	217
1.56	2.2	35	286	39	227
1.56	2.16	26	267	24	239
1.56	2.12	39	258	29	226
1.56	2.08	39	281	18	241
1.56	2.04	45	243	21	246
1.56	2	36	248	24	250
1.56	1.96	30	277	19	261
1.56	1.92	28	255	21	239
1.56	1.88	44	240	22	249
1.56	1.84	49	271	18	218
1.56	1.8	48	271	22	249
1.56	1.76	40	250	27	219
1.56	1.72	44	269	18	214
1.56	1.68	39	237	26	241
1.56	1.64	46	264	22	239
1.56	1.6	42	249	29	254
1.56	1.56	33	254	21	245
1.56	1.52	38	253	26	252
1.56	1.48	32	271	20	226
1.56	1.44	37	262	20	223
1.56	1.4	38	274	11	217
1.56	1.36	51	272	22	212
1.56	1.32	45	267	26	230
1.56	1.28	48	266	26	221
1.56	1.24	35	276	21	204
1.56	1.2	35	295	20	260
1.56	1.16	44	270	19	226
1.56	1.12	34	289	26	230
1.56	1.08	46	263	19	235
1.56	1.04	38	250	21	216
1.56	1	41	261	21	248
1.56	0.96	35	264	23	217
1.56	0.92	25	276	14	257
1.56	0.88	54	678	34	204
1.56	0.84	33	271	25	210
1.56	0.8	37	274	20	241
1.56	0.76	38	262	23	238
1.56	0.72	40	279	21	250
1.56	0.68	33	277	25	222
1.56	0.64	36	269	24	229
1.56	0.6	40	258	23	238
1.56	0.56	39	273	19	249
1.56	0.52	34	275	17	232
1.56	0.48	42	273	41	237
1.56	0.44	44	259	20	240
1.56	0.4	38	286	26	203
1.56	0.36	31	259	21	241
1.56	0.32	42	260	22	287
1.56	0.28	37	287	20	210
1.56	0.24	37	286	34	249
1.56	0.2	24	251	26	259
1.56	0.16	34	299	24	241
1.56	0.12	45	274	20	242
1.56	0.08	32	276	22	246
1.56	0.04	39	332	27	247
1.56	0	42	314	27	239
1.56	-0.04	48	283	24	238
1.56	-0.08	44	343	39	260
1.56	-0.12	53	313	73	261
1.56	-0.16	68	351	48	283
1.56	-0.2	99	398	94	167
1.56	-0.24	125	376	86	118
1.56	-0.28	45	119	45	20
1.56	-0.32	32	166	51	27
1.56	-0.36	39	116	52	32
1.56	-0.4	35	100	42	24
1.56	-0.44	33	116	31	27
1.56	-0.48	32	146	33	26
1.56	-0.52	79	374	71	211
1.56	-0.56	71	364	58	252
1.56	-0.6	69	347	82	284
1.56	-0.64	59	342	53	271
1.56	-0.68	76	347	53	260
1.56	-0.72	66	354	58	265
1.56	-0.76	75	387	45	203
1.56	-0.8	65	414	70	249
1.56	-0.84	76	419	96	258
1.56	-0.88	73	392	157	236
1.56	-0.92	77	391	106	247
1.56	-0.96	79	438	167	232
1.56	-1	91	443	111	229
1.56	-1.04	90	456	90	225
1.56	-1.08	84	512	83	253
1.56	-1.12	107	597	117	268
1.56	-1.16	161	690	123	251
1.56	-1.2	155	658	160	278
1.56	-1.24	212	980	123	275
1.56	-1.28	215	1073	292	270
1.56	-1.32	436	2076	772	387
1.56	-1.36	140	700	105	261
1.56	-1.4	92	459	99	277
1.56	-1.44	91	492	84	271
1.56	-1.48	116	575	139	268
1.56	-1.52	126	609	174	286
1.56	-1.56	159	691	136	320
1.56	-1.6	116	613	135	291
1.56	-1.64	170	696	186	263
1.56	-1.68	223	982	226	274
1.56	-1.72	330	1472	97	312
1.56	-1.76	244	1050	101	270
1.56	-1.8	118	629	84	251
1.56	-1.84	83	415	77	266
1.56	-1.88	105	605	91	305
1.56	-1.92	93	482	68	279
1.56	-1.96	81	488	144	261
1.56	-2	68	443	114	269
1.56	-2.04	72	355	87	213
1.56	-2.08	61	418	98	237
1.56	-2.12	43	308	53	214
1.56	-2.16	44	272	44	271
1.52	5.2	208	2381	1348	495
1.52	5.16	165	2354	1403	489
1.52	5.12	236	2240	1428	487
1.52	5.08	248	2011	1549	515
1.52	5.04	232	2126	1486	492
1.52	5	236	2031	1568	475
1.52	4.96	227	2171	1436	502
1.52	4.92	173	2194	1432	498
1.52	4.88	241	2464	1335	505
1.52	4.84	188	2473	1399	499
1.52	4.8	192	2491	1365	507
1.52	4.76	200	2564	1394	499
1.52	4.72	178	2584	1366	493
1.52	4.68	240	2476	1360	479
1.52	4.64	220	2461	1330	464
1.52	4.6	204	2447	1317	522
1.52	4.56	204	2377	1411	468
1.52	4.52	216	2389	1264	486
1.52	4.48	231	2317	1302	497
1.52	4.44	238	2308	1289	524
1.52	4.4	195	2286	1342	519
1.52	4.36	182	2253	1400	516
1.52	4.32	263	2438	1328	473
1.52	4.28	188	2265	1378	530
1.52	4.24	193	2309	1370	480
1.52	4.2	198	2451	1321	501
1.52	4.16	147	2266	1470	477
1.52	4.12	166	2350	1460	488
1.52	4.08	188	2412	1412	495
1.52	4.04	179	2348	1347	497
1.52	4	199	2315	1446	477
1.52	3.96	184	2138	1339	497
1.52	3.92	206	2303	1275	507
1.52	3.88	221	2349	1259	479
1.52	3.84	215	2288	1307	496
1.52	3.8	170	2364	1328	489
1.52	3.76	178	2371	1348	485
1.52	3.72	205	2347	1469	490
1.52	3.68	180	2376	1476	495
1.52	3.64	187	2313	1429	508
1.52	3.6	228	2638	1319	482
1.52	3.56	208	2351	1323	479
1.52	3.52	221	2365	1272	500
1.52	3.48	181	2316	1261	479
1.52	3.44	165	2331	1295	461
1.52	3.4	222	2456	1298	466
1.52	3.36	182	2208	1324	436
1.52	3.32	226	2463	1317	490
1.52	3.28	298	2470	1195	458
1.52	3.24	216	2505	1325	459
1.52	3.2	271	2618	1387	464
1.52	3.16	451	3651	1768	695
1.52	3.12	1199	4756	2343	965
1.52	3.08	1452	3848	613	633
1.52	3.04	243	863	199	160
1.52	3	269	842	180	351
1.52	2.96	80	511	140	79
1.52	2.92	63	245	100	47
1.52	2.88	40	302	74	36
1.52	2.84	30	223	62	47
1.52	2.8	25	152	63	33
1.52	2.76	55	291	132	244
1.52	2.72	47	371	92	286
1.52	2.68	50	344	51	257
1.52	2.64	47	295	46	303
1.52	2.6	39	332	47	297
1.52	2.56	45	290	29	245
1.52	2.52	45	354	35	248
1.52	2.48	55	317	40	242
1.52	2.44	50	270	33	241
1.52	2.4	46	302	43	242
1.52	2.36	39	302	32	284
1.52	2.32	38	320	21	242
1.52	2.28	50	277	22	243
1.52	2.24	36	282	26	234
1.52	2.2	36	290	28	224
1.52	2.16	23	279	29	226
1.52	2.12	52	281	27	225
1.52	2.08	42	316	23	233
1.52	2.04	34	251	26	206
1.52	2	21	256	19	241
1.52	1.96	33	277	23	236
1.52	1.92	52	278	13	242
1.52	1.88	34	282	26	219
1.52	1.84	40	278	24	230
1.52	1.8	53	313	29	223
1.52	1.76	37	287	26	233
1.52	1.72	39	269	23	249
1.52	1.68	31	262	14	198
1.52	1.64	51	252	20	228
1.52	1.6	52	235	20	241
1.52	1.56	51	280	20	221
1.52	1.52	39	288	24	229
1.52	1.48	40	268	19	219
1.52	1.44	31	266	23	232
1.52	1.4	36	254	20	241
1.52	1.36	41	281	25	212
1.52	1.32	37	299	27	247
1.52	1.28	50	306	20	211
1.52	1.24	38	290	21	204
1.52	1.2	30	315	24	221
1.52	1.16	40	299	26	216
1.52	1.12	39	265	29	234
1.52	1.08	41	263	27	246
1.52	1.04	46	301	23	226
1.52	1	33	280	14	228
1.52	0.96	34	282	22	226
1.52	0.92	39	356	35	230
1.52	0.88	37	265	18	226
1.52	0.84	37	252	31	216
1.52	0.8	25	272	22	219
1.52	0.76	29	280	18	235
1.52	0.72	27	269	24	221
1.52	0.68	44	290	25	255
1.52	0.64	41	262	17	225
1.52	0.6	40	248	28	197
1.52	0.56	35	252	25	206
1.52	0.52	43	263	30	239
1.52	0.48	23	279	23	250
1.52	0.44	45	330	26	235
1.52	0.4	38	265	23	214
1.52	0.36	48	282	27	247
1.52	0.32	39	305	29	233
1.52	0.28	44	262	25	260
1.52	0.24	39	273	20	237
1.52	0.2	38	230	20	262
1.52	0.16	42	276	33	237
1.52	0.12	38	286	27	225
1.52	0.08	37	309	42	246
1.52	0.04	51	300	39	254
1.52	0	46	312	47	261
1.52	-0.04	54	305	51	276
1.52	-0.08	59	337	64	261
1.52	-0.12	72	325	96	270
1.52	-0.16	80	413	65	238
1.52	-0.2	218	733	220	319
1.52	-0.24	350	867	151	227
1.52	-0.28	133	436	123	68
1.52	-0.32	101	381	124	60
1.52	-0.36	52	204	88	52
1.52	-0.4	49	181	64	40
1.52	-0.44	69	257	80	43
1.52	-0.48	137	383	114	76
1.52	-0.52	142	742	78	101
1.52	-0.56	76	411	63	267
1.52	-0.6	82	380	83	292
1.52	-0.64	83	406	100	273
1.52	-0.68	103	540	83	255
1.52	-0.72	106	462	95	258
1.52	-0.76	80	428	77	248
1.52	-0.8	102	453	83	270
1.52	-0.84	106	498	92	269
1.52	-0.88	123	689	100	257
1.52	-0.92	215	1110	222	288
1.52	-0.96	533	1811	241	276
1.52	-1	445	1973	359	323
1.52	-1.04	350	1489	259	314
1.52	-1.08	496	1976	320	219
1.52	-1.12	584	2411	752	350
1.52	-1.16	887	2531	421	259
1.52	-1.2	536	2523	902	412
1.52	-1.24	811	2307	319	292
1.52	-1.28	567	2563	998	408
1.52	-1.32	448	2618	945	423
1.52	-1.36	736	2710	753	444
1.52	-1.4	440	2083	649	316
1.52	-1.44	846	2778	720	380
1.52	-1.48	612	2473	446	282
1.52	-1.52	764	2474	411	330
1.52	-1.56	884	2859	438	279
1.52	-1.6	540	2445	674	359
1.52	-1.64	606	3417	1004	640
1.52	-1.68	518	2517	661	523
1.52	-1.72	1235	3044	246	373
1.52	-1.76	1440	4067	370	359
1.52	-1.8	1060	3371	259	330
1.52	-1.84	618	2749	352	388
1.52	-1.88	728	2897	513	284
1.52	-1.92	822	2848	412	306
1.52	-1.96	650	2558	499	289
1.52	-2	185	1230	112	306
1.52	-2.04	105	499	74	242
1.52	-2.08	69	383	71	257
1.52	-2.12	36	280	50	195
1.52	-2.16	49	323	46	215
1.48	5.2	210	2540	1376	504
1.48	5.16	191	2344	1413	507
1.48	5.12	180	2305	1452	437
1.48	5.08	186	2168	1475	480
1.48	5.04	347	2150	1373	539
1.48	5	313	2057	1472	493
1.48	4.96	251	2233	1423	471
1.48	4.92	215	2201	1469	480
1.48	4.88	204	2337	1410	460
1.48	4.84	194	2409	1525	525
1.48	4.8	195	2610	1370	463
1.48	4.76	183	2607	1368	458
1.48	4.72	175	2375	1418	520
1.48	4.68	212	2417	1449	534
1.48	4.64	221	2321	1462	504
1.48	4.6	170	2214	1487	461
1.48	4.56	232	2231	1466	524
1.48	4.52	208	2253	1437	490
1.48	4.48	223	2066	1541	509
1.48	4.44	230	2260	1420	471
1.48	4.4	230	2371	1418	437
1.48	4.36	211	2547	1362	474
1.48	4.32	202	2393	1361	445
1.48	4.28	199	2474	1380	446
1.48	4.24	198	2271	1365	493
1.48	4.2	209	2459	1295	480
1.48	4.16	210	2374	1424	482
1.48	4.12	199	2373	1491	494
1.48	4.08	185	2337	1418	487
1.48	4.04	196	2382	1395	450
1.48	4	195	2446	1292	495
1.48	3.96	205	2449	1255	481
1.48	3.92	203	2278	1314	485
1.48	3.88	169	2334	1287	491
1.48	3.84	192	2362	1311	445
1.48	3.8	181	2345	1348	480
1.48	3.76	199	2324	1344	484
1.48	3.72	183	2298	1364	453
1.48	3.68	194	2404	1442	526
1.48	3.64	177	2324	1476	467
1.48	3.6	156	2397	1382	451
1.48	3.56	219	2499	1336	482
1.48	3.52	200	2459	1363	422
1.48	3.48	184	2457	1331	449
1.48	3.44	192	2421	1345	480
1.48	3.4	186	2445	1240	444
1.48	3.36	234	2591	1382	479
1.48	3.32	202	2356	1326	504
1.48	3.28	216	2376	1313	477
1.48	3.24	213	2471	1361	496
1.48	3.2	221	2459	1383	483
1.48	3.16	204	2374	1265	474
1.48	3.12	432	3442	1512	521
1.48	3.08	628	3860	1941	706
1.48	3.04	1171	5210	2059	854
1.48	3	2074	6302	959	800
1.48	2.96	2145	6017	933	924
1.48	2.92	855	3682	1408	691
1.48	2.88	164	1135	114	72
1.48	2.84	47	420	87	46
1.48	2.8	30	306	87	55
1.48	2.76	30	189	52	42
1.48	2.72	63	366	84	324
1.48	2.68	45	364	55	326
1.48	2.64	55	352	70	279
1.48	2.6	45	355	41	275
1.48	2.56	48	357	43	261
1.48	2.52	53	341	43	243
1.48	2.48	49	332	46	243
1.48	2.44	41	327	42	257
1.48	2.4	42	293	40	268
1.48	2.36	45	313	35	247
1.48	2.32	49	306	26	251
1.48	2.28	53	321	30	234
1.48	2.24	40	308	28	248
1.48	2.2	44	324	42	233
1.48	2.16	36	294	41	213
1.48	2.12	44	300	42	240
1.48	2.08	52	313	32	228
1.48	2.04	42	295	35	232
1.48	2	50	321	34	252
1.48	1.96	41	285	31	236
1.48	1.92	47	301	18	237
1.48	1.88	48	300	24	269
1.48	1.84	47	275	26	213
1.48	1.8	41	292	25	239
1.48	1.76	43	284	31	217
1.48	1.72	44	260	21	212
1.48	1.68	45	253	26	232
1.48	1.64	32	279	28	193
1.48	1.6	31	309	33	218
1.48	1.56	32	279	26	229
1.48	1.52	39	284	27	246
1.48	1.48	39	296	26	219
1.48	1.44	41	273	30	227
1.48	1.4	39	280	23	209
1.48	1.36	39	269	28	199
1.48	1.32	37	284	30	223
1.48	1.28	39	274	27	224
1.48	1.24	30	273	19	228
1.48	1.2	54	288	15	237
1.48	1.16	34	307	26	235
1.48	1.12	42	245	33	237
1.48	1.08	33	300	27	215
1.48	1.04	52	300	22	247
1.48	1	41	238	24	236
1.48	0.96	42	293	27	239
1.48	0.92	40	332	30	254
1.48	0.88	43	286	38	248
1.48	0.84	17	249	27	249
1.48	0.8	16	265	36	207
1.48	0.76	37	294	33	200
1.48	0.72	48	307	24	229
1.48	0.68	42	289	32	204
1.48	0.64	41	267	22	224
1.48	0.6	49	268	33	231
1.48	0.56	44	283	29	247
1.48	0.52	51	256	24	218
1.48	0.48	40	290	30	241
1.48	0.44	44	292	36	266
1.48	0.4	37	261	36	240
1.48	0.36	55	290	30	226
1.48	0.32	48	271	32	262
1.48	0.28	43	288	33	236
1.48	0.24	45	301	25	224
1.48	0.2	42	298	23	241
1.48	0.16	42	282	35	221
1.48	0.12	42	299	40	245
1.48	0.08	50	324	37	202
1.48	0.04	50	315	51	267
1.48	0	80	434	97	265
1.48	-0.04	74	383	108	277
1.48	-0.08	73	383	72	265
1.48	-0.12	74	369	69	287
1.48	-0.16	371	1316	162	264
1.48	-0.2	734	2893	984	459
1.48	-0.24	852	2647	832	540
1.48	-0.28	1439	4140	2030	939
1.48	-0.32	1426	4363	1845	914
1.48	-0.36	1161	4085	2269	973
1.48	-0.4	768	2729	1487	764
1.48	-0.44	771	2696	803	417
1.48	-0.48	778	3050	389	214
1.48	-0.52	357	1227	155	139
1.48	-0.56	167	932	84	93
1.48	-0.6	198	831	107	224
1.48	-0.64	314	1054	103	173
1.48	-0.68	201	944	80	127
1.48	-0.72	441	1392	96	208
1.48	-0.76	409	1474	131	220
1.48	-0.8	842	2353	276	259
1.48	-0.84	883	2734	378	375
1.48	-0.88	707	4212	423	337
1.48	-0.92	749	3136	626	392
1.48	-0.96	1098	3248	406	423
1.48	-1	919	3460	775	424
1.48	-1.04	1902	4668	440	526
1.48	-1.08	1464	4739	609	534
1.48	-1.12	1845	5017	713	682
1.48	-1.16	2869	7306	1069	903
1.48	-1.2	2226	5334	791	794
1.48	-1.24	1726	5213	1162	876
1.48	-1.28	1812	5454	1258	851
1.48	-1.32	1843	5494	1050	978
1.48	-1.36	2023	5868	818	994
1.48	-1.4	1257	4058	874	1135
1.48	-1.44	1182	3991	1037	901
1.48	-1.48	1639	5139	1044	885
1.48	-1.52	1451	4702	959	868
1.48	-1.56	1421	5081	1422	931
1.48	-1.6	1251	4788	1323	728
1.48	-1.64	566	2742	982	717
1.48	-1.68	304	1607	746	516
1.48	-1.72	224	1300	448	337
1.48	-1.76	303	2206	1131	739
1.48	-1.8	242	1618	752	514
1.48	-1.84	182	1075	319	202
1.48	-1.88	392	2196	419	364
1.48	-1.92	625	1812	271	396
1.48	-1.96	602	1989	307	408
1.48	-2	843	2969	299	307
1.48	-2.04	263	1037	100	155
1.48	-2.08	602	1614	170	302
1.48	-2.12	75	470	75	253
1.48	-2.16	52	306	53	241
1.44	5.2	200	2370	1411	494
1.44	5.16	195	2451	1368	498
1.44	5.12	196	2336	1379	525
1.44	5.08	183	2226	1423	496
1.44	5.04	210	2002	1533	512
1.44	5	272	2188	1481	511
1.44	4.96	244	2122	1394	483
1.44	4.92	174	2165	1400	513
1.44	4.88	219	2215	1326	502
1.44	4.84	189	2356	1375	514
1.44	4.8	163	2471	1471	488
1.44	4.76	159	2475	1397	483
1.44	4.72	190	2494	1440	454
1.44	4.68	198	2320	1421	491
1.44	4.64	259	2446	1341	476
1.44	4.6	148	2203	1570	543
1.44	4.56	200	2121	1497	465
1.44	4.52	183	2294	1473	491
1.44	4.48	202	2337	1366	508
1.44	4.44	193	2366	1347	485
1.44	4.4	193	2366	1347	485
1.44	4.36	221	2356	1357	497
1.44	4.32	199	2345	1422	504
1.44	4.28	209	2342	1376	512
1.44	4.24	215	2280	1367	481
1.44	4.2	192	2301	1440	467
1.44	4.16	234	2347	1377	479
1.44	4.12	196	2458	1388	509
1.44	4.08	178	2306	1451	473
1.44	4.04	204	2305	1395	486
1.44	4	192	2371	1372	491
1.44	3.96	198	2408	1277	492
1.44	3.92	195	2325	1365	494
1.44	3.88	176	2243	1399	504
1.44	3.84	182	2243	1325	472
1.44	3.8	197	2383	1270	484
1.44	3.76	194	2377	1312	449
1.44	3.72	157	2368	1325	530
1.44	3.68	206	2317	1412	456
1.44	3.64	191	2416	1452	470
1.44	3.6	198	2345	1402	480
1.44	3.56	185	2361	1402	466
1.44	3.52	231	2364	1284	497
1.44	3.48	205	2429	1279	496
1.44	3.44	217	2393	1319	498
1.44	3.4	199	2443	1256	422
1.44	3.36	201	2399	1354	481
1.44	3.32	208	2318	1364	471
1.44	3.28	200	2307	1331	482
1.44	3.24	198	2524	1361	482
1.44	3.2	209	2420	1372	440
1.44	3.16	191	2410	1246	477
1.44	3.12	216	2440	1291	497
1.44	3.08	277	2646	1351	485
1.44	3.04	366	3284	1683	577
1.44	3	440	3489	1758	651
1.44	2.96	570	3655	1326	523
1.44	2.92	1959	6497	1471	744
1.44	2.88	1759	5984	1885	843
1.44	2.84	566	2708	839	414
1.44	2.8	125	1034	202	98
1.44	2.76	51	520	86	56
1.44	2.72	92	553	134	321
1.44	2.68	93	506	129	309
1.44	2.64	58	425	65	306
1.44	2.6	64	404	62	270
1.44	2.56	56	392	58	280
1.44	2.52	72	340	82	305
1.44	2.48	48	327	65	259
1.44	2.44	62	347	46	287
1.44	2.4	55	332	49	261
1.44	2.36	46	325	35	257
1.44	2.32	47	307	43	256
1.44	2.28	77	312	46	233
1.44	2.24	44	325	40	263
1.44	2.2	40	284	36	223
1.44	2.16	54	273	32	250
1.44	2.12	46	311	33	215
1.44	2.08	49	355	35	236
1.44	2.04	47	296	38	227
1.44	2	50	277	29	241
1.44	1.96	52	316	36	244
1.44	1.92	55	321	30	216
1.44	1.88	48	261	24	264
1.44	1.84	46	290	30	220
1.44	1.8	60	253	67	219
1.44	1.76	47	304	19	229
1.44	1.72	44	303	25	220
1.44	1.68	55	316	28	240
1.44	1.64	41	312	27	228
1.44	1.6	47	330	23	221
1.44	1.56	43	283	31	238
1.44	1.52	50	301	31	220
1.44	1.48	38	278	29	216
1.44	1.44	55	283	20	227
1.44	1.4	45	294	31	247
1.44	1.36	52	320	36	229
1.44	1.32	48	256	32	243
1.44	1.28	40	268	24	233
1.44	1.24	42	301	27	234
1.44	1.2	50	292	28	251
1.44	1.16	48	295	47	192
1.44	1.12	43	299	34	211
1.44	1.08	35	275	35	244
1.44	1.04	43	293	24	232
1.44	1	44	276	30	214
1.44	0.96	51	270	36	236
1.44	0.92	37	310	22	237
1.44	0.88	37	283	39	216
1.44	0.84	37	296	40	242
1.44	0.8	36	277	22	215
1.44	0.76	42	298	24	249
1.44	0.72	48	306	30	245
1.44	0.68	39	292	35	217
1.44	0.64	50	317	18	231
1.44	0.6	31	260	37	216
1.44	0.56	46	276	39	210
1.44	0.52	57	284	27	216
1.44	0.48	43	315	31	225
1.44	0.44	48	346	41	212
1.44	0.4	50	327	40	238
1.44	0.36	49	354	37	250
1.44	0.32	50	283	35	256
1.44	0.28	45	318	41	245
1.44	0.24	57	327	35	200
1.44	0.2	52	353	46	239
1.44	0.16	55	337	45	252
1.44	0.12	53	355	55	250
1.44	0.08	66	352	67	240
1.44	0.04	78	392	115	246
1.44	0	110	556	110	279
1.44	-0.04	127	571	121	233
1.44	-0.08	118	618	117	289
1.44	-0.12	144	771	73	200
1.44	-0.16	194	776	71	164
1.44	-0.2	113	478	98	51
1.44	-0.24	806	2546	300	214
1.44	-0.28	1291	4040	903	573
1.44	-0.32	760	2607	606	309
1.44	-0.36	901	3176	858	374
1.44	-0.4	935	3984	1108	689
1.44	-0.44	659	2036	241	214
1.44	-0.48	138	595	100	67
1.44	-0.52	950	2256	252	264
1.44	-0.56	373	1282	184	112
1.44	-0.6	793	2058	186	204
1.44	-0.64	2524	5556	494	493
1.44	-0.68	803	2376	322	288
1.44	-0.72	1773	4896	483	592
1.44	-0.76	2022	5553	661	574
1.44	-0.8	2650	6604	610	759
1.44	-0.84	2199	5787	809	860
1.44	-0.88	2165	5948	894	822
1.44	-0.92	3002	7949	1091	805
1.44	-0.96	1953	6403	1794	952
1.44	-1	1528	5335	1058	657
1.44	-1.04	1246	5501	1348	708
1.44	-1.08	755	4609	1227	517
1.44	-1.12	456	3812	1502	596
1.44	-1.16	450	3494	1561	581
1.44	-1.2	386	3276	1374	513
1.44	-1.24	329	2817	1448	541
1.44	-1.28	316	3002	1480	538
1.44	-1.32	280	2559	1388	505
1.44	-1.36	296	2708	1356	479
1.44	-1.4	248	2580	1383	471
1.44	-1.44	280	2589	1426	457
1.44	-1.48	257	2574	1363	514
1.44	-1.52	216	2430	1348	492
1.44	-1.56	267	2473	1386	489
1.44	-1.6	220	2595	1308	452
1.44	-1.64	283	2484	1289	452
1.44	-1.68	247	2519	1314	500
1.44	-1.72	251	2422	1341	464
1.44	-1.76	240	2528	1259	435
1.44	-1.8	211	2420	1308	517
1.44	-1.84	239	2562	1313	494
1.44	-1.88	220	2473	1283	482
1.44	-1.92	272	2871	1338	544
1.44	-1.96	762	4220	846	729
1.44	-2	489	2001	477	598
1.44	-2.04	1982	5310	694	731
1.44	-2.08	1919	5122	571	525
1.44	-2.12	205	898	98	179
1.44	-2.16	48	334	68	227
1.4	5.2	171	2491	1397	471
1.4	5.16	161	2569	1405	509
1.4	5.12	175	2369	1418	458
1.4	5.08	174	2326	1387	480
1.4	5.04	217	2250	1416	495
1.4	5	293	2334	1428	534
1.4	4.96	203	2118	1540	451
1.4	4.92	208	2178	1422	491
1.4	4.88	208	2178	1422	491
1.4	4.84	196	2314	1355	479
1.4	4.8	202	2397	1363	516
1.4	4.76	177	2461	1494	459
1.4	4.72	242	2490	1412	497
1.4	4.68	203	2245	1444	493
1.4	4.64	194	2198	1494	477
1.4	4.6	200	2142	1515	495
1.4	4.56	204	2240	1479	489
1.4	4.52	183	2284	1310	458
1.4	4.48	212	2339	1342	504
1.4	4.44	172	2486	1429	494
1.4	4.4	181	2376	1364	514
1.4	4.36	172	2487	1370	544
1.4	4.32	187	2459	1262	510
1.4	4.28	175	2353	1443	497
1.4	4.24	191	2417	1418	515
1.4	4.2	224	2173	1365	468
1.4	4.16	172	2265	1327	463
1.4	4.12	171	2439	1246	490
1.4	4.08	191	2490	1357	473
1.4	4.04	184	2219	1367	461
1.4	4	220	2328	1419	443
1.4	3.96	178	2519	1334	435
1.4	3.92	182	2481	1300	529
1.4	3.88	160	2335	1290	469
1.4	3.84	162	2208	1335	521
1.4	3.8	187	2301	1324	450
1.4	3.76	188	2403	1327	511
1.4	3.72	179	2400	1305	543
1.4	3.68	187	2365	1371	506
1.4	3.64	178	2301	1356	478
1.4	3.6	191	2312	1390	485
1.4	3.56	219	2332	1358	512
1.4	3.52	186	2405	1393	486
1.4	3.48	198	2580	1357	488
1.4	3.44	233	2470	1331	487
1.4	3.4	197	2332	1351	523
1.4	3.36	185	2278	1414	468
1.4	3.32	218	2284	1324	470
1.4	3.28	235	2375	1254	509
1.4	3.24	196	2306	1384	515
1.4	3.2	198	2481	1306	479
1.4	3.16	208	2315	1410	461
1.4	3.12	219	2616	1276	450
1.4	3.08	203	2413	1320	496
1.4	3.04	249	2488	1293	505
1.4	3	369	2876	1323	475
1.4	2.96	370	3324	1819	682
1.4	2.92	428	3220	1642	597
1.4	2.88	480	3859	1970	722
1.4	2.84	731	4636	2823	1021
1.4	2.8	754	4584	2926	1197
1.4	2.76	414	2949	1227	493
1.4	2.72	99	814	174	331
1.4	2.68	65	601	148	306
1.4	2.64	66	435	111	283
1.4	2.6	88	419	125	277
1.4	2.56	63	312	103	173
1.4	2.52	57	302	80	148
1.4	2.48	85	377	90	263
1.4	2.44	112	495	114	290
1.4	2.4	76	395	89	280
1.4	2.36	67	359	80	309
1.4	2.32	48	325	49	276
1.4	2.28	63	335	66	261
1.4	2.24	50	338	48	251
1.4	2.2	59	301	43	252
1.4	2.16	58	347	41	245
1.4	2.12	58	319	60	254
1.4	2.08	67	347	47	235
1.4	2.04	52	333	38	251
1.4	2	59	311	32	233
1.4	1.96	45	333	32	266
1.4	1.92	69	303	43	251
1.4	1.88	56	306	38	215
1.4	1.84	50	311	36	213
1.4	1.8	53	316	25	269
1.4	1.76	32	325	37	250
1.4	1.72	49	334	29	250
1.4	1.68	49	288	35	231
1.4	1.64	39	293	37	232
1.4	1.6	44	313	34	244
1.4	1.56	37	322	24	229
1.4	1.52	52	320	34	219
1.4	1.48	43	315	28	228
1.4	1.44	47	293	35	204
1.4	1.4	59	298	36	241
1.4	1.36	58	341	32	211
1.4	1.32	42	318	30	225
1.4	1.28	44	329	37	196
1.4	1.24	48	291	27	223
1.4	1.2	62	307	27	226
1.4	1.16	55	309	43	211
1.4	1.12	54	310	21	245
1.4	1.08	57	287	28	263
1.4	1.04	48	318	23	226
1.4	1	51	324	45	239
1.4	0.96	52	316	32	248
1.4	0.92	50	320	36	223
1.4	0.88	48	286	48	247
1.4	0.84	53	324	59	213
1.4	0.8	47	311	42	218
1.4	0.76	37	334	29	225
1.4	0.72	45	288	40	254
1.4	0.68	71	331	35	249
1.4	0.64	53	286	38	235
1.4	0.6	55	334	45	222
1.4	0.56	55	286	36	219
1.4	0.52	51	320	36	265
1.4	0.48	51	320	36	265
1.4	0.44	57	387	37	258
1.4	0.4	0	0	0	0
1.4	0.36	60	371	50	251
1.4	0.32	70	341	40	239
1.4	0.28	59	349	50	246
1.4	0.24	82	345	53	215
1.4	0.2	66	372	66	240
1.4	0.16	85	382	73	301
1.4	0.12	82	416	81	267
1.4	0.08	86	467	97	252
1.4	0.04	127	726	112	313
1.4	0	409	1987	414	278
1.4	-0.04	252	1151	123	136
1.4	-0.08	235	1314	364	190
1.4	-0.12	440	1596	199	156
1.4	-0.16	72	343	83	60
1.4	-0.2	189	727	193	127
1.4	-0.24	1568	4351	494	471
1.4	-0.28	2433	6048	933	700
1.4	-0.32	1192	3408	915	518
1.4	-0.36	737	2437	403	358
1.4	-0.4	1523	4973	849	746
1.4	-0.44	2109	5679	872	1009
1.4	-0.48	2005	5838	856	678
1.4	-0.52	1700	5519	1058	684
1.4	-0.56	1435	5650	906	652
1.4	-0.6	663	3157	650	524
1.4	-0.64	558	3360	986	466
1.4	-0.68	1650	5337	1272	681
1.4	-0.72	2075	5890	843	611
1.4	-0.76	1995	5732	865	554
1.4	-0.8	1523	6225	1027	535
1.4	-0.84	1012	4691	702	531
1.4	-0.88	807	4284	1458	567
1.4	-0.92	530	3726	1540	597
1.4	-0.96	294	2835	1438	508
1.4	-1	265	2601	1336	503
1.4	-1.04	262	2548	1396	475
1.4	-1.08	278	2452	1292	458
1.4	-1.12	238	2564	1367	509
1.4	-1.16	269	2619	1295	428
1.4	-1.2	257	2510	1327	459
1.4	-1.24	244	2507	1275	479
1.4	-1.28	233	2435	1240	510
1.4	-1.32	240	2468	1297	458
1.4	-1.36	211	2459	1300	487
1.4	-1.4	212	2326	1364	433
1.4	-1.44	223	2475	1246	473
1.4	-1.48	229	2419	1311	456
1.4	-1.52	209	2382	1311	495
1.4	-1.56	218	2386	1283	475
1.4	-1.6	202	2330	1269	464
1.4	-1.64	198	2448	1139	433
1.4	-1.68	181	2377	1308	429
1.4	-1.72	180	2404	1256	460
1.4	-1.76	197	2307	1222	448
1.4	-1.8	209	2420	1283	423
1.4	-1.84	206	2335	1272	474
1.4	-1.88	188	2223	1280	440
1.4	-1.92	233	2309	1342	451
1.4	-1.96	223	2393	1162	377
1.4	-2	257	2759	1378	503
1.4	-2.04	304	2662	1181	426
1.4	-2.08	371	3063	989	416
1.4	-2.12	489	3102	1086	456
1.4	-2.16	50	281	63	260
1.36	5.2	180	2439	1322	488
1.36	5.16	198	2447	1360	522
1.36	5.12	182	2548	1371	491
1.36	5.08	222	2404	1356	468
1.36	5.04	196	2260	1400	557
1.36	5	270	2287	1487	518
1.36	4.96	221	2199	1457	548
1.36	4.92	182	2242	1486	534
1.36	4.88	258	2371	1430	511
1.36	4.84	253	2113	1407	489
1.36	4.8	254	2231	1416	443
1.36	4.76	281	2372	1313	449
1.36	4.72	251	2588	1306	464
1.36	4.68	200	2329	1399	515
1.36	4.64	195	2157	1513	533
1.36	4.6	219	2173	1500	475
1.36	4.56	174	2362	1374	494
1.36	4.52	198	2372	1356	456
1.36	4.48	250	2578	1368	499
1.36	4.44	199	2387	1359	506
1.36	4.4	185	2361	1388	554
1.36	4.36	202	2336	1359	533
1.36	4.32	255	2370	1421	489
1.36	4.28	196	2372	1381	488
1.36	4.24	208	2462	1412	473
1.36	4.2	183	2364	1350	483
1.36	4.16	208	2369	1341	490
1.36	4.12	183	2329	1368	490
1.36	4.08	204	2461	1361	482
1.36	4.04	166	2274	1411	520
1.36	4	198	2422	1345	492
1.36	3.96	199	2298	1388	427
1.36	3.92	185	2433	1432	446
1.36	3.88	186	2421	1280	477
1.36	3.84	191	2244	1349	495
1.36	3.8	193	2240	1358	488
1.36	3.76	209	2244	1342	495
1.36	3.72	189	2371	1243	493
1.36	3.68	197	2462	1326	496
1.36	3.64	195	2406	1354	498
1.36	3.6	166	2232	1432	489
1.36	3.56	188	2344	1406	545
1.36	3.52	176	2305	1404	503
1.36	3.48	272	2436	1272	470
1.36	3.44	200	2404	1319	493
1.36	3.4	193	2492	1313	504
1.36	3.36	214	2353	1411	508
1.36	3.32	192	2319	1345	466
1.36	3.28	201	2278	1266	517
1.36	3.24	192	2408	1262	448
1.36	3.2	189	2429	1287	477
1.36	3.16	213	2339	1376	490
1.36	3.12	216	2546	1352	462
1.36	3.08	217	2455	1349	463
1.36	3.04	214	2493	1270	452
1.36	3	238	2453	1325	503
1.36	2.96	236	2698	1374	496
1.36	2.92	353	3390	1686	634
1.36	2.88	455	3752	2139	746
1.36	2.84	380	3263	1736	628
1.36	2.8	529	3954	2471	824
1.36	2.76	637	4413	2469	1121
1.36	2.72	392	1935	400	333
1.36	2.68	314	1249	243	351
1.36	2.64	420	1296	247	173
1.36	2.6	164	885	254	160
1.36	2.56	158	773	237	112
1.36	2.52	106	487	98	56
1.36	2.48	45	301	81	46
1.36	2.44	629	2067	362	248
1.36	2.4	570	2033	417	304
1.36	2.36	111	615	108	264
1.36	2.32	84	409	88	273
1.36	2.28	94	385	68	251
1.36	2.24	57	392	69	292
1.36	2.2	90	355	74	268
1.36	2.16	97	449	323	296
1.36	2.12	111	406	119	243
1.36	2.08	100	436	134	288
1.36	2.04	83	394	130	225
1.36	2	73	381	100	233
1.36	1.96	72	420	125	265
1.36	1.92	65	330	60	235
1.36	1.88	71	332	32	266
1.36	1.84	57	352	59	267
1.36	1.8	64	359	47	255
1.36	1.76	68	344	47	247
1.36	1.72	57	318	43	241
1.36	1.68	63	328	60	231
1.36	1.64	59	316	40	254
1.36	1.6	57	329	36	234
1.36	1.56	55	307	48	252
1.36	1.52	61	304	77	235
1.36	1.48	61	304	77	235
1.36	1.44	72	319	33	239
1.36	1.4	58	326	49	239
1.36	1.36	53	332	37	225
1.36	1.32	60	322	52	256
1.36	1.28	67	397	50	256
1.36	1.24	57	324	34	242
1.36	1.2	57	331	49	272
1.36	1.16	60	300	44	258
1.36	1.12	66	324	35	242
1.36	1.08	62	344	51	270
1.36	1.04	77	411	57	266
1.36	1	86	441	60	270
1.36	0.96	60	337	56	252
1.36	0.92	68	352	58	240
1.36	0.88	52	358	51	251
1.36	0.84	58	325	50	225
1.36	0.8	55	317	52	237
1.36	0.76	57	349	59	272
1.36	0.72	66	375	49	230
1.36	0.68	72	346	78	225
1.36	0.64	62	350	69	247
1.36	0.6	73	375	83	234
1.36	0.56	84	430	66	244
1.36	0.52	81	409	66	250
1.36	0.48	93	719	70	248
1.36	0.44	122	657	60	251
1.36	0.4	160	785	65	216
1.36	0.36	109	616	60	175
1.36	0.32	103	523	48	204
1.36	0.28	85	457	66	225
1.36	0.24	85	461	76	175
1.36	0.2	90	491	49	149
1.36	0.16	192	894	74	198
1.36	0.12	374	1438	301	280
1.36	0.08	572	1925	268	283
1.36	0.04	573	2371	736	308
1.36	0	441	2367	959	405
1.36	-0.04	423	1878	677	299
1.36	-0.08	165	696	140	101
1.36	-0.12	190	685	142	274
1.36	-0.16	437	2333	675	484
1.36	-0.2	1331	4501	1243	577
1.36	-0.24	1453	4273	501	450
1.36	-0.28	1392	4753	900	498
1.36	-0.32	1392	4753	900	498
1.36	-0.36	1789	4650	451	470
1.36	-0.4	1076	3517	276	294
1.36	-0.44	1300	4238	736	509
1.36	-0.48	1388	5252	1175	544
1.36	-0.52	1371	5629	568	518
1.36	-0.56	847	4175	1019	531
1.36	-0.6	982	4901	1673	663
1.36	-0.64	858	4702	2053	846
1.36	-0.68	707	4408	2287	833
1.36	-0.72	832	4622	2269	906
1.36	-0.76	611	4622	2200	825
1.36	-0.8	493	3739	1545	554
1.36	-0.84	392	3189	1509	516
1.36	-0.88	264	2495	1351	455
1.36	-0.92	254	2366	1326	518
1.36	-0.96	206	2499	1325	475
1.36	-1	254	2562	1291	430
1.36	-1.04	244	2557	1317	466
1.36	-1.08	249	2549	1308	478
1.36	-1.12	265	2547	1250	464
1.36	-1.16	243	2467	1336	449
1.36	-1.2	212	2483	1380	455
1.36	-1.24	229	2396	1374	449
1.36	-1.28	194	2274	1326	446
1.36	-1.32	215	2314	1302	467
1.36	-1.36	223	2400	1348	466
1.36	-1.4	231	2332	1338	463
1.36	-1.44	225	2320	1311	522
1.36	-1.48	207	2445	1266	443
1.36	-1.52	187	2392	1428	471
1.36	-1.56	221	2204	1290	448
1.36	-1.6	192	2326	1343	476
1.36	-1.64	193	2378	1372	475
1.36	-1.68	211	2530	1274	500
1.36	-1.72	243	2381	1231	463
1.36	-1.76	217	2443	1243	428
1.36	-1.8	208	2386	1261	440
1.36	-1.84	171	2318	1248	432
1.36	-1.88	197	2386	1282	446
1.36	-1.92	204	2326	1270	441
1.36	-1.96	192	2137	1018	414
1.36	-2	168	1884	884	293
1.36	-2.04	217	2153	986	350
1.36	-2.08	255	2451	1008	381
1.36	-2.12	315	2867	1336	472
1.36	-2.16	53	352	82	257
1.32	5.2	203	2511	1320	500
1.32	5.16	159	2419	1399	472
1.32	5.12	170	2619	1310	515
1.32	5.08	229	2331	1442	473
1.32	5.04	184	2442	1380	491
1.32	5	216	2227	1495	540
1.32	4.96	253	2186	1463	479
1.32	4.92	236	2252	1564	517
1.32	4.88	213	2169	1442	486
1.32	4.84	245	2144	1452	454
1.32	4.8	182	2086	1382	478
1.32	4.76	229	2358	1386	519
1.32	4.72	240	2545	1342	467
1.32	4.68	248	2397	1329	464
1.32	4.64	204	2400	1338	479
1.32	4.6	205	2382	1381	481
1.32	4.56	162	2360	1329	462
1.32	4.52	210	2603	1389	505
1.32	4.48	217	2493	1355	484
1.32	4.44	178	2403	1345	491
1.32	4.4	188	2356	1319	487
1.32	4.36	218	2346	1316	498
1.32	4.32	160	2435	1362	488
1.32	4.28	176	2384	1337	484
1.32	4.24	198	2392	1295	488
1.32	4.2	188	2429	1331	499
1.32	4.16	180	2274	1329	475
1.32	4.12	199	2196	1324	484
1.32	4.08	203	2366	1299	476
1.32	4.04	208	2435	1324	447
1.32	4	216	2211	1417	509
1.32	3.96	198	2395	1398	483
1.32	3.92	198	2443	1340	482
1.32	3.88	189	2426	1332	495
1.32	3.84	175	2339	1327	485
1.32	3.8	193	2244	1337	496
1.32	3.76	177	2303	1332	536
1.32	3.72	166	2221	1360	506
1.32	3.68	173	2213	1282	458
1.32	3.64	161	2242	1252	496
1.32	3.6	162	2307	1274	490
1.32	3.56	173	2306	1418	504
1.32	3.52	262	2401	1308	471
1.32	3.48	179	2215	1381	452
1.32	3.44	170	2202	1392	502
1.32	3.4	212	2383	1379	486
1.32	3.36	191	2355	1324	482
1.32	3.32	208	2365	1317	507
1.32	3.28	178	2255	1397	521
1.32	3.24	193	2338	1298	458
1.32	3.2	210	2291	1321	478
1.32	3.16	186	2303	1330	458
1.32	3.12	236	2314	1299	462
1.32	3.08	190	2286	1404	500
1.32	3.04	207	2424	1368	468
1.32	3	203	2387	1340	498
1.32	2.96	190	2371	1275	490
1.32	2.92	234	2445	1353	493
1.32	2.88	182	2497	1348	455
1.32	2.84	300	2953	1568	540
1.32	2.8	348	3594	1992	764
1.32	2.76	466	3637	2052	721
1.32	2.72	469	3761	2011	720
1.32	2.68	390	3507	1934	735
1.32	2.64	430	3326	1804	668
1.32	2.6	460	3497	1714	659
1.32	2.56	1231	4771	1326	588
1.32	2.52	2283	6668	1370	809
1.32	2.48	544	2577	698	303
1.32	2.44	123	704	178	92
1.32	2.4	306	1143	167	97
1.32	2.36	437	1610	303	262
1.32	2.32	306	1272	246	297
1.32	2.28	171	966	129	289
1.32	2.24	172	813	165	276
1.32	2.2	189	811	180	278
1.32	2.16	296	1287	239	283
1.32	2.12	468	2143	513	264
1.32	2.08	361	1659	370	165
1.32	2.04	216	906	179	288
1.32	2	135	569	114	275
1.32	1.96	111	502	102	305
1.32	1.92	107	454	114	254
1.32	1.88	89	392	69	285
1.32	1.84	74	385	77	279
1.32	1.8	92	453	105	244
1.32	1.76	89	446	103	260
1.32	1.72	76	415	107	268
1.32	1.68	83	457	87	257
1.32	1.64	104	418	103	276
1.32	1.6	105	471	188	289
1.32	1.56	75	424	131	268
1.32	1.52	78	389	105	260
1.32	1.48	81	379	53	248
1.32	1.44	76	356	44	282
1.32	1.4	77	407	74	263
1.32	1.36	108	405	126	235
1.32	1.32	92	454	187	250
1.32	1.28	117	448	206	274
1.32	1.24	103	421	92	269
1.32	1.2	77	402	100	244
1.32	1.16	95	383	62	272
1.32	1.12	88	451	80	271
1.32	1.08	113	554	92	278
1.32	1.04	101	732	106	249
1.32	1	100	449	89	260
1.32	0.96	88	407	98	309
1.32	0.92	102	401	119	277
1.32	0.88	79	395	92	289
1.32	0.84	103	506	120	254
1.32	0.8	95	477	133	274
1.32	0.76	103	625	95	274
1.32	0.72	96	572	72	283
1.32	0.68	135	475	80	268
1.32	0.64	72	427	86	253
1.32	0.6	89	410	88	247
1.32	0.56	98	473	83	270
1.32	0.52	141	641	86	284
1.32	0.48	580	2281	800	413
1.32	0.44	1253	3389	898	546
1.32	0.4	410	1108	176	147
1.32	0.36	85	419	109	70
1.32	0.32	107	501	70	55
1.32	0.28	187	895	56	49
1.32	0.24	307	1357	72	74
1.32	0.2	486	1733	69	75
1.32	0.16	193	752	158	123
1.32	0.12	766	2514	583	311
1.32	0.08	750	2553	604	286
1.32	0.04	358	1284	240	239
1.32	0	392	1726	172	238
1.32	-0.04	366	1482	162	166
1.32	-0.08	885	2923	316	534
1.32	-0.12	788	2829	350	485
1.32	-0.16	1781	5235	718	538
1.32	-0.2	3410	8351	1564	1097
1.32	-0.24	2461	6980	1035	909
1.32	-0.28	2894	7984	1353	915
1.32	-0.32	2372	6877	1515	886
1.32	-0.36	1242	5184	1719	1043
1.32	-0.4	1171	5156	1866	908
1.32	-0.44	674	4026	1803	719
1.32	-0.48	491	3582	1757	666
1.32	-0.52	428	3672	1779	667
1.32	-0.56	390	3726	1946	630
1.32	-0.6	269	3050	1566	579
1.32	-0.64	246	2689	1329	460
1.32	-0.68	246	2609	1419	492
1.32	-0.72	254	2497	1392	464
1.32	-0.76	261	2567	1287	518
1.32	-0.8	224	2547	1383	482
1.32	-0.84	240	2405	1286	497
1.32	-0.88	218	2411	1360	439
1.32	-0.92	206	2419	1270	491
1.32	-0.96	247	2513	1336	455
1.32	-1	225	2582	1308	479
1.32	-1.04	241	2514	1278	470
1.32	-1.08	230	2448	1397	479
1.32	-1.12	212	2399	1400	470
1.32	-1.16	204	2382	1350	453
1.32	-1.2	215	2263	1393	472
1.32	-1.24	221	2490	1360	464
1.32	-1.28	225	2375	1336	440
1.32	-1.32	203	2266	1291	483
1.32	-1.36	216	2353	1254	450
1.32	-1.4	197	2371	1288	471
1.32	-1.44	207	2395	1330	512
1.32	-1.48	186	2248	1330	469
1.32	-1.52	221	2312	1340	482
1.32	-1.56	225	2324	1360	464
1.32	-1.6	194	2268	1365	480
1.32	-1.64	210	2313	1340	503
1.32	-1.68	209	2299	1379	509
1.32	-1.72	200	2282	1339	493
1.32	-1.76	240	2304	1292	479
1.32	-1.8	212	2345	1345	477
1.32	-1.84	226	2421	1305	479
1.32	-1.88	194	2376	1316	476
1.32	-1.92	189	2290	1237	446
1.32	-1.96	218	2776	1550	543
1.32	-2	235	2841	1661	542
1.32	-2.04	241	2868	1628	558
1.32	-2.08	272	2902	1434	542
1.32	-2.12	292	2800	1313	480
1.32	-2.16	53	365	75	255
1.28	5.2	226	2705	1304	491
1.28	5.16	203	2517	1311	448
1.28	5.12	200	2568	1315	482
1.28	5.08	174	2433	1289	462
1.28	5.04	219	2304	1473	494
1.28	5	177	2385	1387	500
1.28	4.96	193	2421	1409	506
1.28	4.92	187	2146	1505	501
1.28	4.88	282	2117	1465	488
1.28	4.84	227	1923	1564	492
1.28	4.8	258	2126	1545	501
1.28	4.76	150	2295	1353	522
1.28	4.72	168	2235	1348	483
1.28	4.68	239	2436	1296	482
1.28	4.64	202	2569	1374	510
1.28	4.6	190	2441	1368	495
1.28	4.56	180	2499	1295	515
1.28	4.52	226	2559	1219	479
1.28	4.48	219	2504	1392	508
1.28	4.44	185	2368	1337	446
1.28	4.4	188	2375	1336	487
1.28	4.36	172	2326	1364	495
1.28	4.32	165	2329	1274	471
1.28	4.28	213	2377	1374	492
1.28	4.24	196	2274	1372	467
1.28	4.2	209	2383	1394	507
1.28	4.16	193	2369	1393	480
1.28	4.12	191	2263	1265	447
1.28	4.08	193	2309	1343	454
1.28	4.04	214	2440	1295	458
1.28	4	193	2510	1386	478
1.28	3.96	195	2324	1454	465
1.28	3.92	185	2235	1400	466
1.28	3.88	218	2430	1278	451
1.28	3.84	190	2448	1299	484
1.28	3.8	226	2315	1313	490
1.28	3.76	235	2238	1313	483
1.28	3.72	169	2195	1297	484
1.28	3.68	203	2157	1281	470
1.28	3.64	179	2223	1303	509
1.28	3.6	143	2294	1276	492
1.28	3.56	248	2372	1158	480
1.28	3.52	187	2310	1338	462
1.28	3.48	161	2241	1379	495
1.28	3.44	180	2254	1424	489
1.28	3.4	175	2285	1384	490
1.28	3.36	194	2258	1377	485
1.28	3.32	208	2358	1358	492
1.28	3.28	214	2515	1346	485
1.28	3.24	181	2341	1329	451
1.28	3.2	199	2249	1361	465
1.28	3.16	190	2356	1327	459
1.28	3.12	199	2353	1278	460
1.28	3.08	202	2336	1283	438
1.28	3.04	188	2320	1291	475
1.28	3	219	2319	1407	472
1.28	2.96	220	2373	1274	466
1.28	2.92	245	2490	1362	449
1.28	2.88	201	2374	1328	477
1.28	2.84	178	2490	1293	481
1.28	2.8	210	2443	1386	475
1.28	2.76	190	2523	1415	479
1.28	2.72	313	2959	1581	533
1.28	2.68	408	3512	1956	738
1.28	2.64	569	3836	1998	707
1.28	2.6	766	3891	1478	644
1.28	2.56	699	3804	1965	692
1.28	2.52	526	3289	1683	615
1.28	2.48	903	4327	1592	653
1.28	2.44	679	4082	1958	716
1.28	2.4	563	3569	2016	720
1.28	2.36	391	1862	935	387
1.28	2.32	379	1293	237	196
1.28	2.28	409	1167	140	115
1.28	2.24	309	1874	683	241
1.28	2.2	561	1643	215	157
1.28	2.16	461	1942	478	209
1.28	2.12	461	1942	478	209
1.28	2.08	655	1690	177	130
1.28	2.04	277	999	112	141
1.28	2	335	1090	90	135
1.28	1.96	329	1309	125	301
1.28	1.92	232	930	113	271
1.28	1.88	210	841	98	265
1.28	1.84	314	1195	163	272
1.28	1.8	642	2287	598	297
1.28	1.76	272	1109	151	279
1.28	1.72	176	807	97	303
1.28	1.68	193	776	99	263
1.28	1.64	193	776	99	263
1.28	1.6	284	1200	125	259
1.28	1.56	252	1040	143	272
1.28	1.52	193	753	160	275
1.28	1.48	123	566	106	279
1.28	1.44	150	580	181	241
1.28	1.4	147	579	388	247
1.28	1.36	177	734	191	237
1.28	1.32	175	816	129	271
1.28	1.28	285	1308	163	296
1.28	1.24	183	778	109	271
1.28	1.2	151	756	105	284
1.28	1.16	210	869	200	277
1.28	1.12	122	725	114	267
1.28	1.08	246	1016	195	255
1.28	1.04	585	2319	797	355
1.28	1	479	1687	320	267
1.28	0.96	496	1676	209	304
1.28	0.92	411	1505	188	296
1.28	0.88	440	1773	334	301
1.28	0.84	597	2293	739	295
1.28	0.8	291	1563	443	281
1.28	0.76	374	1547	363	284
1.28	0.72	626	2208	356	314
1.28	0.68	756	1913	202	219
1.28	0.64	396	1402	202	192
1.28	0.6	581	2000	276	254
1.28	0.56	511	1851	397	252
1.28	0.52	622	2247	314	268
1.28	0.48	936	2723	647	323
1.28	0.44	506	1432	231	212
1.28	0.4	1002	2627	770	728
1.28	0.36	1224	3976	853	525
1.28	0.32	1401	3606	508	525
1.28	0.28	1658	4473	936	613
1.28	0.24	2215	5254	746	736
1.28	0.2	2775	6455	776	771
1.28	0.16	1390	3791	641	503
1.28	0.12	1341	3778	509	541
1.28	0.08	1364	3228	549	763
1.28	0.04	1680	4327	780	964
1.28	0	1204	4623	1314	632
1.28	-0.04	1399	13952	1653	910
1.28	-0.08	372	3105	1406	544
1.28	-0.12	309	2916	1416	445
1.28	-0.16	313	2931	1278	495
1.28	-0.2	285	2728	1336	457
1.28	-0.24	275	2725	1375	491
1.28	-0.28	259	2667	1351	464
1.28	-0.32	247	2718	1346	477
1.28	-0.36	244	2622	1378	496
1.28	-0.4	244	2663	1264	476
1.28	-0.44	241	2470	1236	474
1.28	-0.48	252	2501	1310	436
1.28	-0.52	207	2322	1304	463
1.28	-0.56	202	2333	1285	426
1.28	-0.6	236	2396	1257	432
1.28	-0.64	229	2357	1316	454
1.28	-0.68	206	2471	1247	411
1.28	-0.72	212	2393	1273	424
1.28	-0.76	205	2423	1258	417
1.28	-0.8	225	2519	1273	508
1.28	-0.84	229	2504	1341	422
1.28	-0.88	210	2520	1349	450
1.28	-0.92	215	2486	1360	503
1.28	-0.96	187	2401	1341	449
1.28	-1	201	2442	1416	478
1.28	-1.04	221	2271	1429	434
1.28	-1.08	237	2415	1378	484
1.28	-1.12	225	2543	1333	457
1.28	-1.16	215	2458	1340	459
1.28	-1.2	205	2279	1271	501
1.28	-1.24	226	2354	1331	439
1.28	-1.28	229	2330	1334	500
1.28	-1.32	232	2324	1344	444
1.28	-1.36	223	2418	1307	463
1.28	-1.4	218	2441	1322	469
1.28	-1.44	195	2337	1310	473
1.28	-1.48	223	2337	1238	478
1.28	-1.52	214	2317	1291	474
1.28	-1.56	216	2364	1271	480
1.28	-1.6	207	2269	1283	467
1.28	-1.64	225	2206	1338	494
1.28	-1.68	175	2360	1254	465
1.28	-1.72	179	2343	1270	472
1.28	-1.76	192	2305	1320	494
1.28	-1.8	191	2370	1323	482
1.28	-1.84	172	2340	1373	471
1.28	-1.88	173	2367	1269	441
1.28	-1.92	192	2361	1341	463
1.28	-1.96	227	2347	1386	485
1.28	-2	230	2800	1497	561
1.28	-2.04	233	2516	1438	452
1.28	-2.08	274	2836	1857	645
1.28	-2.12	313	2533	1418	529
1.28	-2.16	56	366	89	249
1.24	5.2	206	2438	1387	485
1.24	5.16	218	2592	1283	472
1.24	5.12	200	2582	1407	475
1.24	5.08	183	2632	1344	466
1.24	5.04	147	2366	1335	450
1.24	5	221	2410	1288	527
1.24	4.96	166	2370	1432	510
1.24	4.92	232	2186	1414	478
1.24	4.88	243	2123	1439	551
1.24	4.84	236	2087	1432	499
1.24	4.8	248	2017	1470	489
1.24	4.76	275	2136	1433	510
1.24	4.72	186	2267	1503	469
1.24	4.68	175	2390	1309	508
1.24	4.64	257	2491	1319	491
1.24	4.6	210	2572	1351	524
1.24	4.56	198	2606	1257	438
1.24	4.52	233	2713	1294	508
1.24	4.48	188	2311	1467	483
1.24	4.44	192	2418	1318	451
1.24	4.4	195	2407	1265	472
1.24	4.36	183	2412	1307	502
1.24	4.32	163	2324	1354	516
1.24	4.28	184	2378	1361	480
1.24	4.24	202	2313	1362	479
1.24	4.2	216	2317	1435	467
1.24	4.16	167	2357	1411	474
1.24	4.12	213	2328	1316	459
1.24	4.08	193	2231	1387	477
1.24	4.04	202	2170	1334	461
1.24	4	170	2391	1265	464
1.24	3.96	214	2453	1280	480
1.24	3.92	190	2289	1400	513
1.24	3.88	194	2353	1449	452
1.24	3.84	179	2362	1375	507
1.24	3.8	182	2418	1328	530
1.24	3.76	178	2373	1286	444
1.24	3.72	151	2161	1332	505
1.24	3.68	145	2201	1359	479
1.24	3.64	178	2317	1248	466
1.24	3.6	221	2236	1226	500
1.24	3.56	151	2175	1323	479
1.24	3.52	181	2328	1240	446
1.24	3.48	159	2379	1300	454
1.24	3.44	162	2286	1307	497
1.24	3.4	201	2288	1350	494
1.24	3.36	190	2350	1339	492
1.24	3.32	212	2230	1413	486
1.24	3.28	173	2387	1328	485
1.24	3.24	224	2356	1358	495
1.24	3.2	199	2412	1364	442
1.24	3.16	223	2364	1355	489
1.24	3.12	204	2286	1269	484
1.24	3.08	191	2220	1297	492
1.24	3.04	213	2226	1328	469
1.24	3	197	2337	1224	459
1.24	2.96	194	2461	1313	447
1.24	2.92	187	2376	1382	430
1.24	2.88	220	2460	1413	458
1.24	2.84	222	2396	1350	466
1.24	2.8	226	2353	1404	478
1.24	2.76	228	2438	1424	461
1.24	2.72	196	2455	1338	480
1.24	2.68	194	2364	1284	504
1.24	2.64	207	2405	1394	467
1.24	2.6	299	2810	1527	532
1.24	2.56	403	3679	1606	539
1.24	2.52	532	3710	2294	752
1.24	2.48	506	3701	2054	755
1.24	2.44	558	3618	1942	717
1.24	2.4	515	3602	2054	725
1.24	2.36	1356	4384	1003	519
1.24	2.32	1305	3740	542	482
1.24	2.28	2392	5796	505	441
1.24	2.24	2809	6211	675	615
1.24	2.2	1894	5039	831	659
1.24	2.16	1477	3677	538	590
1.24	2.12	2809	6184	703	632
1.24	2.08	3492	6884	698	578
1.24	2.04	1049	3499	838	433
1.24	2	1023	2960	415	391
1.24	1.96	433	1221	144	115
1.24	1.92	726	1877	222	159
1.24	1.88	553	1797	130	144
1.24	1.84	170	669	140	88
1.24	1.8	299	769	126	108
1.24	1.76	553	1701	338	189
1.24	1.72	599	1951	207	161
1.24	1.68	572	2003	380	184
1.24	1.64	731	1876	194	207
1.24	1.6	361	1010	143	121
1.24	1.56	493	1632	276	197
1.24	1.52	362	1507	390	206
1.24	1.48	525	1739	137	147
1.24	1.44	758	1988	203	214
1.24	1.4	488	2088	520	262
1.24	1.36	920	2942	685	299
1.24	1.32	465	2110	481	272
1.24	1.28	867	2519	603	380
1.24	1.24	779	2289	338	221
1.24	1.2	586	2366	858	344
1.24	1.16	841	2899	969	404
1.24	1.12	567	2300	394	317
1.24	1.08	905	2665	621	317
1.24	1.04	561	2175	603	256
1.24	1	664	2122	252	302
1.24	0.96	687	2692	858	359
1.24	0.92	381	1217	205	132
1.24	0.88	381	1666	296	229
1.24	0.84	551	1858	473	277
1.24	0.8	301	911	189	165
1.24	0.76	293	871	149	126
1.24	0.72	587	1484	217	153
1.24	0.68	5350	7820	629	557
1.24	0.64	540	1137	223	161
1.24	0.6	448	1180	172	140
1.24	0.56	535	1343	213	235
1.24	0.52	1771	3783	555	531
1.24	0.48	2288	4811	618	614
1.24	0.44	3008	6057	766	826
1.24	0.4	3173	6636	729	838
1.24	0.36	624	2508	503	538
1.24	0.32	1137	4453	1482	729
1.24	0.28	773	3788	1495	632
1.24	0.24	829	4012	1823	786
1.24	0.2	779	4161	2042	753
1.24	0.16	544	3677	1537	595
1.24	0.12	426	3099	1433	551
1.24	0.08	290	2733	1351	491
1.24	0.04	261	2516	1301	467
1.24	0	225	2482	1348	481
1.24	-0.04	230	2477	1267	465
1.24	-0.08	207	2366	1326	447
1.24	-0.12	248	2457	1271	456
1.24	-0.16	225	2416	1236	405
1.24	-0.2	273	2374	1252	410
1.24	-0.24	269	2358	1246	451
1.24	-0.28	242	2505	1257	436
1.24	-0.32	275	2387	1267	411
1.24	-0.36	218	2432	1241	419
1.24	-0.4	254	2419	1211	453
1.24	-0.44	255	2525	1257	448
1.24	-0.48	273	2465	1254	501
1.24	-0.52	225	2445	1282	482
1.24	-0.56	217	2383	1248	477
1.24	-0.6	230	2574	1267	507
1.24	-0.64	188	2458	1258	480
1.24	-0.68	240	2457	1308	422
1.24	-0.72	241	2545	1382	414
1.24	-0.76	222	2470	1320	460
1.24	-0.8	210	2386	1381	471
1.24	-0.84	199	2325	1364	461
1.24	-0.88	203	2438	1372	493
1.24	-0.92	201	2492	1311	478
1.24	-0.96	204	2399	1352	464
1.24	-1	213	2466	1343	394
1.24	-1.04	231	2458	1222	494
1.24	-1.08	210	2392	1371	484
1.24	-1.12	204	2354	1363	478
1.24	-1.16	199	2430	1303	482
1.24	-1.2	205	2404	1341	478
1.24	-1.24	213	2430	1416	444
1.24	-1.28	195	2501	1355	505
1.24	-1.32	191	2381	1364	496
1.24	-1.36	195	2433	1368	417
1.24	-1.4	191	2443	1386	517
1.24	-1.44	208	2361	1394	453
1.24	-1.48	196	2378	1328	520
1.24	-1.52	236	2394	1342	454
1.24	-1.56	201	2349	1293	481
1.24	-1.6	186	2350	1319	507
1.24	-1.64	187	2185	1326	520
1.24	-1.68	190	2384	1279	480
1.24	-1.72	194	2226	1304	486
1.24	-1.76	200	2286	1309	500
1.24	-1.8	205	2300	1260	492
1.24	-1.84	167	2302	1352	490
1.24	-1.88	172	2330	1300	524
1.24	-1.92	166	2404	1219	458
1.24	-1.96	207	2323	1340	431
1.24	-2	159	2087	1086	359
1.24	-2.04	219	2384	1490	549
1.24	-2.08	183	2232	1228	414
1.24	-2.12	173	1952	857	313
1.24	-2.16	45	306	76	266
1.2	5.2	193	2409	1340	493
1.2	5.16	224	2501	1348	475
1.2	5.12	200	2681	1385	504
1.2	5.08	218	2618	1352	469
1.2	5.04	176	2666	1296	499
1.2	5	184	2391	1345	494
1.2	4.96	224	2322	1328	514
1.2	4.92	180	2315	1374	506
1.2	4.88	211	2223	1428	470
1.2	4.84	221	2139	1511	492
1.2	4.8	225	2259	1508	485
1.2	4.76	257	2154	1476	500
1.2	4.72	255	2159	1416	469
1.2	4.68	199	2141	1342	494
1.2	4.64	205	2376	1365	510
1.2	4.6	189	2507	1414	507
1.2	4.56	212	2570	1331	480
1.2	4.52	234	2435	1411	508
1.2	4.48	197	2356	1422	504
1.2	4.44	181	2452	1332	454
1.2	4.4	181	2385	1314	466
1.2	4.36	192	2329	1351	475
1.2	4.32	199	2343	1359	455
1.2	4.28	208	2307	1301	510
1.2	4.24	198	2457	1254	494
1.2	4.2	188	2384	1432	467
1.2	4.16	191	2437	1403	505
1.2	4.12	198	2336	1395	483
1.2	4.08	189	2301	1370	452
1.2	4.04	178	2293	1399	465
1.2	4	191	2186	1412	461
1.2	3.96	188	2376	1371	547
1.2	3.92	183	2447	1353	459
1.2	3.88	198	2303	1417	477
1.2	3.84	185	2238	1392	479
1.2	3.8	171	2380	1381	470
1.2	3.76	195	2358	1372	520
1.2	3.72	192	2334	1330	493
1.2	3.68	164	2313	1309	471
1.2	3.64	229	2262	1253	444
1.2	3.6	187	2293	1332	462
1.2	3.56	196	2269	1338	427
1.2	3.52	162	2292	1273	484
1.2	3.48	196	2275	1338	470
1.2	3.44	190	2309	1279	513
1.2	3.4	182	2260	1303	466
1.2	3.36	163	2329	1286	491
1.2	3.32	218	2226	1356	524
1.2	3.28	197	2313	1360	473
1.2	3.24	174	2265	1426	463
1.2	3.2	204	2202	1381	457
1.2	3.16	205	2364	1321	474
1.2	3.12	217	2334	1377	473
1.2	3.08	184	2305	1313	474
1.2	3.04	180	2358	1286	458
1.2	3	208	2246	1251	492
1.2	2.96	241	2350	1336	490
1.2	2.92	196	2320	1320	485
1.2	2.88	221	2142	1413	456
1.2	2.84	193	2287	1368	470
1.2	2.8	197	2239	1378	502
1.2	2.76	226	2407	1338	499
1.2	2.72	226	2366	1313	443
1.2	2.68	205	2373	1377	465
1.2	2.64	180	2401	1366	445
1.2	2.6	203	2362	1313	475
1.2	2.56	217	2453	1301	440
1.2	2.52	224	2658	1288	503
1.2	2.48	327	3065	1626	556
1.2	2.44	449	3987	1769	581
1.2	2.4	483	3764	2031	792
1.2	2.36	487	4033	2286	856
1.2	2.32	491	3478	1770	676
1.2	2.28	329	2125	317	258
1.2	2.24	523	2543	505	398
1.2	2.2	1180	3553	549	344
1.2	2.16	1683	4136	691	556
1.2	2.12	1956	5062	789	453
1.2	2.08	1942	5102	926	561
1.2	2.04	1185	3479	557	428
1.2	2	1876	4194	433	355
1.2	1.96	2787	6270	815	556
1.2	1.92	2940	6003	638	499
1.2	1.88	2546	5648	740	506
1.2	1.84	2572	5655	687	458
1.2	1.8	1996	4411	379	297
1.2	1.76	2538	6027	967	652
1.2	1.72	1779	5043	1342	644
1.2	1.68	2048	4792	807	633
1.2	1.64	2853	5737	1015	789
1.2	1.6	1191	3438	537	550
1.2	1.56	2673	5956	1192	945
1.2	1.52	2364	5404	888	658
1.2	1.48	1418	3285	524	445
1.2	1.44	1082	2635	359	409
1.2	1.4	728	1894	392	506
1.2	1.36	1088	2566	371	329
1.2	1.32	906	2232	342	370
1.2	1.28	787	1992	295	281
1.2	1.24	1296	2865	470	354
1.2	1.2	2015	4278	764	587
1.2	1.16	1766	3658	728	628
1.2	1.12	1102	2493	481	489
1.2	1.08	1660	3681	566	468
1.2	1.04	2242	4648	773	726
1.2	1	1730	4268	1020	817
1.2	0.96	1119	2770	592	693
1.2	0.92	2026	4935	1120	1017
1.2	0.88	2364	5555	1183	1001
1.2	0.84	1588	3953	1031	938
1.2	0.8	1333	5371	990	920
1.2	0.76	1528	4266	930	676
1.2	0.72	2450	6077	1213	716
1.2	0.68	1159	3000	481	525
1.2	0.64	853	3003	629	533
1.2	0.6	1096	4566	1452	598
1.2	0.56	841	4894	1003	486
1.2	0.52	580	3553	1486	516
1.2	0.48	572	3451	1597	584
1.2	0.44	407	3230	1491	549
1.2	0.4	389	3275	1500	540
1.2	0.36	272	2807	1306	465
1.2	0.32	264	2636	1314	473
1.2	0.28	237	2586	1228	483
1.2	0.24	284	2678	1334	463
1.2	0.2	247	2588	1296	499
1.2	0.16	248	2458	1387	513
1.2	0.12	245	2433	1281	478
1.2	0.08	269	2442	1287	451
1.2	0.04	263	2339	1315	433
1.2	0	285	2345	982	367
1.2	-0.04	236	2451	1268	465
1.2	-0.08	239	2470	1319	466
1.2	-0.12	265	2441	1270	472
1.2	-0.16	227	2424	1253	466
1.2	-0.2	241	2376	1314	469
1.2	-0.24	220	2405	1295	493
1.2	-0.28	247	2473	1273	486
1.2	-0.32	210	2411	1296	515
1.2	-0.36	238	2501	1288	459
1.2	-0.4	249	2524	1337	481
1.2	-0.44	227	2434	1314	499
1.2	-0.48	242	2482	1325	492
1.2	-0.52	227	2493	1339	450
1.2	-0.56	198	2459	1308	461
1.2	-0.6	222	2421	1347	467
1.2	-0.64	236	2302	1399	474
1.2	-0.68	201	2297	1424	473
1.2	-0.72	220	2355	1368	504
1.2	-0.76	223	3011	1012	394
1.2	-0.8	220	2483	1341	463
1.2	-0.84	216	2336	1278	492
1.2	-0.88	188	2323	1377	476
1.2	-0.92	217	2428	1366	453
1.2	-0.96	256	2511	1357	483
1.2	-1	200	2511	1341	462
1.2	-1.04	247	2473	1366	501
1.2	-1.08	228	2467	1370	481
1.2	-1.12	219	2449	1346	461
1.2	-1.16	208	2538	1281	496
1.2	-1.2	203	2433	1365	493
1.2	-1.24	222	2452	1323	487
1.2	-1.28	191	2428	1323	456
1.2	-1.32	232	2475	1314	477
1.2	-1.36	193	2575	1281	491
1.2	-1.4	220	2506	1246	472
1.2	-1.44	219	2507	1349	484
1.2	-1.48	207	2548	1314	442
1.2	-1.52	221	2409	1321	495
1.2	-1.56	207	2438	1352	458
1.2	-1.6	202	2282	1308	442
1.2	-1.64	174	2374	1356	472
1.2	-1.68	186	2383	1341	480
1.2	-1.72	187	2255	1317	448
1.2	-1.76	194	2242	1377	476
1.2	-1.8	207	2306	1287	457
1.2	-1.84	163	2226	1322	418
1.2	-1.88	189	2172	1319	450
1.2	-1.92	165	2189	1280	437
1.2	-1.96	171	2182	1327	461
1.2	-2	189	2303	1290	419
1.2	-2.04	196	2410	1379	505
1.2	-2.08	277	2877	1630	589
1.2	-2.12	169	1601	687	265
1.2	-2.16	49	317	139	280
1.16	5.2	200	2262	1245	473
1.16	5.16	183	2437	1296	496
1.16	5.12	230	2635	1316	485
1.16	5.08	198	2563	1350	496
1.16	5.04	193	2708	1359	502
1.16	5	173	2620	1262	510
1.16	4.96	218	2405	1369	497
1.16	4.92	202	2446	1364	457
1.16	4.88	191	2333	1408	472
1.16	4.84	185	2220	1393	506
1.16	4.8	188	2007	1541	519
1.16	4.76	307	2077	1559	452
1.16	4.72	241	2152	1436	522
1.16	4.68	179	2166	1503	498
1.16	4.64	189	2417	1396	490
1.16	4.6	205	2350	1282	498
1.16	4.56	194	2443	1320	483
1.16	4.52	227	2454	1373	493
1.16	4.48	159	2206	1466	465
1.16	4.44	172	2305	1383	474
1.16	4.4	174	2389	1360	511
1.16	4.36	175	2310	1381	474
1.16	4.32	189	2396	1269	460
1.16	4.28	187	2252	1345	473
1.16	4.24	208	2338	1293	512
1.16	4.2	186	2358	1289	465
1.16	4.16	169	2192	1375	489
1.16	4.12	170	2252	1455	450
1.16	4.08	207	2390	1341	456
1.16	4.04	208	2414	1358	509
1.16	4	202	2311	1351	459
1.16	3.96	191	2257	1325	473
1.16	3.92	200	2209	1361	473
1.16	3.88	193	2375	1291	501
1.16	3.84	219	2388	1352	468
1.16	3.8	189	2229	1383	471
1.16	3.76	169	2317	1434	457
1.16	3.72	206	2204	1499	503
1.16	3.68	224	2291	1398	464
1.16	3.64	194	2381	1312	483
1.16	3.6	199	2416	1290	522
1.16	3.56	157	2226	1354	473
1.16	3.52	177	2212	1373	472
1.16	3.48	196	2231	1341	458
1.16	3.44	206	2351	1290	446
1.16	3.4	177	2220	1254	481
1.16	3.36	195	2309	1234	499
1.16	3.32	182	2341	1326	506
1.16	3.28	177	2341	1242	429
1.16	3.24	178	2237	1339	467
1.16	3.2	187	2167	1420	435
1.16	3.16	184	2381	1389	472
1.16	3.12	201	2217	1343	495
1.16	3.08	217	2142	1399	467
1.16	3.04	209	2459	1356	518
1.16	3	207	2409	1273	528
1.16	2.96	241	2328	1306	518
1.16	2.92	200	2275	1253	462
1.16	2.88	200	2270	1343	467
1.16	2.84	204	2302	1344	481
1.16	2.8	189	2338	1322	449
1.16	2.76	185	2266	1335	478
1.16	2.72	169	2260	1341	456
1.16	2.68	186	2331	1328	467
1.16	2.64	246	2349	1364	506
1.16	2.6	207	2363	1342	497
1.16	2.56	221	2413	1386	502
1.16	2.52	215	2505	1411	444
1.16	2.48	215	2418	1283	489
1.16	2.44	202	2434	1342	466
1.16	2.4	204	2473	1378	491
1.16	2.36	270	2633	1318	461
1.16	2.32	293	2894	1447	515
1.16	2.28	385	3234	1622	555
1.16	2.24	433	3525	1963	732
1.16	2.2	617	5074	1546	737
1.16	2.16	511	3617	2090	743
1.16	2.12	474	3752	2361	897
1.16	2.08	485	3321	1539	593
1.16	2.04	485	3211	1171	375
1.16	2	1649	4807	907	456
1.16	1.96	1938	4767	898	555
1.16	1.92	1792	4470	734	568
1.16	1.88	2064	4930	911	543
1.16	1.84	1526	3912	898	641
1.16	1.8	1960	5177	735	532
1.16	1.76	2193	4913	697	567
1.16	1.72	1594	3760	624	433
1.16	1.68	1785	4239	646	461
1.16	1.64	1607	3955	729	531
1.16	1.6	1846	4799	812	489
1.16	1.56	2531	5341	534	403
1.16	1.52	2498	5610	564	357
1.16	1.48	2600	5658	586	402
1.16	1.44	2485	5820	788	616
1.16	1.4	1963	4898	1124	621
1.16	1.36	3011	6291	785	567
1.16	1.32	1931	4616	685	494
1.16	1.28	2676	6088	779	643
1.16	1.24	3910	7750	755	533
1.16	1.2	1408	4762	1123	523
1.16	1.16	1640	4566	709	515
1.16	1.12	857	3083	484	464
1.16	1.08	1231	4049	838	521
1.16	1.04	1266	4026	739	512
1.16	1	1502	4085	762	524
1.16	0.96	663	3437	1192	562
1.16	0.92	568	3503	1574	595
1.16	0.88	517	3336	1526	567
1.16	0.84	439	3300	1759	586
1.16	0.8	314	2873	1391	486
1.16	0.76	304	2747	1350	485
1.16	0.72	296	2704	1310	448
1.16	0.68	347	2948	1304	519
1.16	0.64	253	2531	1240	471
1.16	0.6	240	2516	1298	477
1.16	0.56	233	2601	1178	437
1.16	0.52	263	2554	1253	497
1.16	0.48	224	2474	1308	462
1.16	0.44	293	2432	1331	438
1.16	0.4	257	2479	1347	461
1.16	0.36	227	2447	1320	469
1.16	0.32	226	2429	1235	396
1.16	0.28	247	2479	1319	422
1.16	0.24	226	2399	1278	472
1.16	0.2	210	2408	1306	434
1.16	0.16	253	2408	1292	434
1.16	0.12	196	2542	1208	447
1.16	0.08	208	2395	1321	419
1.16	0.04	221	2411	1307	446
1.16	0	250	2396	1284	443
1.16	-0.04	230	2351	1332	443
1.16	-0.08	204	2414	1292	438
1.16	-0.12	235	2445	1288	477
1.16	-0.16	241	2546	1305	486
1.16	-0.2	233	2477	1283	486
1.16	-0.24	197	2412	1326	483
1.16	-0.28	253	2439	1324	499
1.16	-0.32	210	2377	1324	465
1.16	-0.36	255	2327	1365	486
1.16	-0.4	204	2316	1358	451
1.16	-0.44	191	2271	1381	494
1.16	-0.48	198	2366	1376	493
1.16	-0.52	218	2448	1344	512
1.16	-0.56	202	2440	1320	546
1.16	-0.6	225	2462	1443	488
1.16	-0.64	189	2332	1313	463
1.16	-0.68	203	2426	1306	452
1.16	-0.72	220	2281	1301	485
[truncated: 12,203 more rows]
